# Supplementary material for: A new species of Leptopelis (Anura, Arthroleptidae) from the south-eastern slope of the Ethiopian Highlands, with notes on the Leptopelis gramineus species complex and the revalidation of a previously synonymised species
Source: Zookeys. 2021 Mar 11;1023:119–50. doi: 10.3897/zookeys.1023.53404 (PMC7973069; doi:10.3897/zookeys.1023.53404)
Supplement: XML Treatment for Leptopelis diffidens [file zookeys.1023.53404-treatment1.xml]

<!DOCTYPE tp:taxon-treatment
  PUBLIC "-//TaxonX//DTD Taxonomic Treatment Publishing DTD v0 20100105//EN" "tax-treatment-NSO.dtd">
<tp:taxon-treatment xmlns:tp="http://www.plazi.org/taxpub"><tp:treatment-meta><kwd-group><label>Taxon classification</label><kwd><named-content xmlns:xlink="http://www.w3.org/1999/xlink" content-type="kingdom">Animalia</named-content></kwd><kwd><named-content xmlns:xlink="http://www.w3.org/1999/xlink" content-type="order">Anura</named-content></kwd><kwd><named-content xmlns:xlink="http://www.w3.org/1999/xlink" content-type="family">Arthroleptidae</named-content></kwd></kwd-group><mixed-citation publication-type="journal"><person-group><name><surname>Tiutenko</surname><given-names>Arthur</given-names></name><name><surname>Zinenko</surname><given-names>Oleksandr</given-names></name></person-group><article-title>A new species of <italic><tp:taxon-name><tp:taxon-name-part taxon-name-part-type="genus" reg="Leptopelis">Leptopelis</tp:taxon-name-part></tp:taxon-name></italic> (<tp:taxon-name><tp:taxon-name-part taxon-name-part-type="order">Anura</tp:taxon-name-part></tp:taxon-name>, <tp:taxon-name><tp:taxon-name-part taxon-name-part-type="family">Arthroleptidae</tp:taxon-name-part></tp:taxon-name>) from the south-eastern slope of the Ethiopian Highlands, with notes on the <italic><tp:taxon-name><tp:taxon-name-part taxon-name-part-type="genus" reg="Leptopelis">Leptopelis</tp:taxon-name-part> <tp:taxon-name-part taxon-name-part-type="species" reg="gramineus">gramineus</tp:taxon-name-part></tp:taxon-name></italic> species complex and the revalidation of a previously synonymised species</article-title><source>Zookeys</source><day>11</day><month>3</month><year>2021</year><volume>1023</volume><fpage>119</fpage><lpage>150</lpage><pub-id pub-id-type="doi">10.3897/zookeys.1023.53404</pub-id></mixed-citation></tp:treatment-meta><tp:nomenclature><tp:taxon-name><object-id xmlns:xlink="http://www.w3.org/1999/xlink" content-type="arpha" xlink:type="simple">D93D70FE-8092-5003-AC72-5A86F7058F7B</object-id>
              <tp:taxon-name-part taxon-name-part-type="genus" reg="Leptopelis">Leptopelis</tp:taxon-name-part>
              <tp:taxon-name-part taxon-name-part-type="species" reg="diffidens">diffidens</tp:taxon-name-part>
              <object-id xmlns:xlink="http://www.w3.org/1999/xlink" content-type="zoobank" xlink:type="simple">http://zoobank.org/E059D4EF-FFD4-40ED-B24F-A12AB7A998EF</object-id>
            </tp:taxon-name><tp:taxon-status xmlns:xlink="http://www.w3.org/1999/xlink" xlink:type="simple">sp. nov.</tp:taxon-status><xref ref-type="fig" rid="F2">Figures 2</xref><xref ref-type="fig" rid="F3">, 3</xref><xref ref-type="fig" rid="F4">, 4</xref></tp:nomenclature><tp:treatment-sec sec-type="type locality" id="SECID0EOWAE"><title>Type locality.</title><p>Between rivers Welmel and Yadot, Harenna Forest, Bale Zone, Oromia Region, Ethiopia (<named-content xmlns:xlink="http://www.w3.org/1999/xlink" content-type="dwc:verbatimCoordinates" xlink:type="simple"><named-content content-type="geo-json" specific-use="{&#34;type&#34;:&#34;Point&#34;,&#34;coordinates&#34;:[39.750000,6.583333]}" id="NCID0EXWAE" xlink:type="simple">6°35'N, 39°45'E</named-content></named-content>).</p></tp:treatment-sec><tp:treatment-sec sec-type="material" id="SECID0E3WAE"><title>Material.</title><p><bold><italic>Holotype</italic></bold>: Ethiopia • ♀; Segoba glade, Harenna Forest, Bale Zone, Oromia Region; <named-content xmlns:xlink="http://www.w3.org/1999/xlink" content-type="dwc:verbatimCoordinates" xlink:type="simple"><named-content content-type="geo-json" specific-use="{&#34;type&#34;:&#34;Point&#34;,&#34;coordinates&#34;:[39.741861,6.586250]}" id="NCID0EKXAE" xlink:type="simple">6°35'10.5"N, 39°44'30.7"E</named-content></named-content>, 1770 m a.s.l.; 1 June 2019; A. Tiutenko leg.; “Found in a tussock near calling male on a flooded forest glade during rainy season”; <named-content xmlns:xlink="http://www.w3.org/1999/xlink" content-type="dwc:institutional_code" xlink:type="simple">ZSM</named-content> 81/2019. <bold><italic>Paratypes</italic></bold>: Ethiopia • 1♂; Woraba glade, Harenna Forest, Bale Zone, Oromia Region; <named-content xmlns:xlink="http://www.w3.org/1999/xlink" content-type="dwc:verbatimCoordinates" xlink:type="simple"><named-content content-type="geo-json" specific-use="{&#34;type&#34;:&#34;Point&#34;,&#34;coordinates&#34;:[39.754222,6.594417]}" id="NCID0E4XAE" xlink:type="simple">6°35'39.9"N, 39°45'15.2"E</named-content></named-content>, 1800 m a.s.l.; 5 June 2019, A. Tiutenko leg.; “Found in wet grass near slow flowing temporary stream in rainy season”; GenBank: <ext-link xmlns:xlink="http://www.w3.org/1999/xlink" ext-link-type="gen" xlink:href="MN909553" xlink:type="simple">MN909553</ext-link>; <named-content xmlns:xlink="http://www.w3.org/1999/xlink" content-type="dwc:institutional_code" xlink:type="simple">ZSM</named-content> 83/2019 • 1 juvenile; Woraba glade, Harenna Forest, Bale Zone, Oromia Region; <named-content xmlns:xlink="http://www.w3.org/1999/xlink" content-type="dwc:verbatimCoordinates" xlink:type="simple"><named-content content-type="geo-json" specific-use="{&#34;type&#34;:&#34;Point&#34;,&#34;coordinates&#34;:[39.754028,6.594250]}" id="NCID0ESYAE" xlink:type="simple">6°35'39.3"N, 39°45'14.5"E</named-content></named-content>, 1800 m a.s.l.; 5 June 2019; A. Tiutenko leg.; “Found in marshy grass about 10 m from a slowly flowing stream on a flooded glade”; <named-content xmlns:xlink="http://www.w3.org/1999/xlink" content-type="dwc:institutional_code" xlink:type="simple">ZSM</named-content> 82/2019 • 1♀; Katcha, Bale Mts; <named-content xmlns:xlink="http://www.w3.org/1999/xlink" content-type="dwc:verbatimCoordinates" xlink:type="simple"><named-content content-type="geo-json" specific-use="{&#34;type&#34;:&#34;Point&#34;,&#34;coordinates&#34;:[39.733333,6.700000]}" id="NCID0ECZAE" xlink:type="simple">06°42'N, 39°44'E</named-content></named-content>. 2400 m a.s.l.; 5 August 1986; Harenna Forest Expedition, M. J. Largen leg.; “Small stream near border between grassy clearing and dense Schefflera/Hagenia forest. Males calling from grass bordering stream”; <named-content xmlns:xlink="http://www.w3.org/1999/xlink" content-type="dwc:institutional_code" xlink:type="simple">LIV</named-content> 1986.212.198 • 24 juveniles; Swamp near Shawe R., Bale Mts; <named-content xmlns:xlink="http://www.w3.org/1999/xlink" content-type="dwc:verbatimCoordinates" xlink:type="simple"><named-content content-type="geo-json" specific-use="{&#34;type&#34;:&#34;Point&#34;,&#34;coordinates&#34;:[39.733333,6.666667]}" id="NCID0ESZAE" xlink:type="simple">06°40'N, 39°44'E</named-content></named-content>. 1980 m a.s.l.; 7 August 1986; Harenna Forest Expedition, M. J. Largen leg.; “Crawling up tall grasses surrounding swamp with open water and tall bushes, in Aningeria forest. Just metamorphosed juveniles, green and brown phases, latter with 3 longitudinal dark stripes, median confluent with interorbital bar”; <named-content xmlns:xlink="http://www.w3.org/1999/xlink" content-type="dwc:institutional_code" xlink:type="simple">LIV</named-content> 1986.212.199–222.</p></tp:treatment-sec><tp:treatment-sec sec-type="material" id="SECID0E6ZAE"><title>Additional material.</title><p>Ethiopia • 1 larva; Woraba glade, Harenna Forest, Bale Zone, Oromia Region; <named-content xmlns:xlink="http://www.w3.org/1999/xlink" content-type="dwc:verbatimCoordinates" xlink:type="simple"><named-content content-type="geo-json" specific-use="{&#34;type&#34;:&#34;Point&#34;,&#34;coordinates&#34;:[39.754056,6.594167]}" id="NCID0EI1AE" xlink:type="simple">6°35'39.0"N, 39°45'14.6"E</named-content></named-content>, 1800 m a.s.l.; 5 June 2019; A. Tiutenko leg.; “temporary puddle”; <named-content xmlns:xlink="http://www.w3.org/1999/xlink" content-type="dwc:institutional_code" xlink:type="simple">ZSM</named-content> 172/2019.</p></tp:treatment-sec><tp:treatment-sec sec-type="diagnosis" id="SECID0EV1AE"><title>Diagnosis.</title><p>Medium-sized (<abbrev xmlns:xlink="http://www.w3.org/1999/xlink" xlink:title="snout-vent length" id="ABBRID0E21AE" xlink:type="simple">SVL</abbrev> of males ca. 24–29 mm, females ca. 35–40 mm) ground-dwelling and burrowing frog with robust body, relatively wide and short head, and short limbs. Terminal phalanges of toes and fingers expanded to small, but distinct discs. Only base phalanges of toes II–IV with broad web; on toe V the web extends along phalanges 1 and 2. The rest of toe phalanges with feeble fringe. Fingers are free of web or fringe. Light-brown or light olive-green from above; either no dorsal pattern, or three indistinct broad longitudinal bands (one vertebral and two dorsolateral) present that are slightly darker than the ground colour. Males with pectoral glands. Advertisement call: quiet, high-pitched singleton ‘quack’, repeated at intervals of ca. 20 seconds.</p></tp:treatment-sec><tp:treatment-sec sec-type="description" id="SECID0E61AE"><title>Description of holotype.</title><p><named-content xmlns:xlink="http://www.w3.org/1999/xlink" content-type="dwc:institutional_code" xlink:type="simple">ZSM</named-content> 81/2019, adult female. <abbrev xmlns:xlink="http://www.w3.org/1999/xlink" xlink:title="snout-vent length" id="ABBRID0EN2AE" xlink:type="simple">SVL</abbrev> 35.9 mm. The head slightly wider than its length (<abbrev xmlns:xlink="http://www.w3.org/1999/xlink" xlink:title="head width" id="ABBRID0ER2AE" xlink:type="simple">HW</abbrev>/<abbrev xmlns:xlink="http://www.w3.org/1999/xlink" xlink:title="head length" id="ABBRID0EV2AE" xlink:type="simple">HL</abbrev> 0.77), ca. 1/3 of the <abbrev xmlns:xlink="http://www.w3.org/1999/xlink" xlink:title="snout-vent length" id="ABBRID0EZ2AE" xlink:type="simple">SVL</abbrev> (<abbrev xmlns:xlink="http://www.w3.org/1999/xlink" xlink:title="head length" id="ABBRID0E42AE" xlink:type="simple">HL</abbrev>/<abbrev xmlns:xlink="http://www.w3.org/1999/xlink" xlink:title="snout-vent length" id="ABBRID0EB3AE" xlink:type="simple">SVL</abbrev> 0.32). Body oval. Eyes rather large (<abbrev xmlns:xlink="http://www.w3.org/1999/xlink" xlink:title="eye diameter" id="ABBRID0EF3AE" xlink:type="simple">ED</abbrev>/<abbrev xmlns:xlink="http://www.w3.org/1999/xlink" xlink:title="head length" id="ABBRID0EJ3AE" xlink:type="simple">HL</abbrev> 0.39, <abbrev xmlns:xlink="http://www.w3.org/1999/xlink" xlink:title="eye diameter" id="ABBRID0EN3AE" xlink:type="simple">ED</abbrev>/<abbrev xmlns:xlink="http://www.w3.org/1999/xlink" xlink:title="snout length" id="ABBRID0ER3AE" xlink:type="simple">SL</abbrev> 1.15, <abbrev xmlns:xlink="http://www.w3.org/1999/xlink" xlink:title="upper eyelid width" id="ABBRID0EV3AE" xlink:type="simple">UEW</abbrev>/<abbrev xmlns:xlink="http://www.w3.org/1999/xlink" xlink:title="head width" id="ABBRID0EZ3AE" xlink:type="simple">HW</abbrev> 0.20), positioned laterally (<abbrev xmlns:xlink="http://www.w3.org/1999/xlink" xlink:title="interorbital distance" id="ABBRID0E43AE" xlink:type="simple">IOD</abbrev> 4.2 mm) and directed slightly forwards. Pupil vertical. Snout strongly curved downwards, especially in front of the nares. Canthus rostralis rounded. Naris approximately at half the distance between eye and snout tip. Tympanum visible, very close to posterior border of the orbit (<abbrev xmlns:xlink="http://www.w3.org/1999/xlink" xlink:title="eye-tympanum distance" id="ABBRID0EB4AE" xlink:type="simple">ETD</abbrev> ca. 1.0 mm), comparatively small: <abbrev xmlns:xlink="http://www.w3.org/1999/xlink" xlink:title="tympanum diameter" id="ABBRID0EF4AE" xlink:type="simple">TD</abbrev> 1.4 mm, <abbrev xmlns:xlink="http://www.w3.org/1999/xlink" xlink:title="tympanum diameter" id="ABBRID0EJ4AE" xlink:type="simple">TD</abbrev>/<abbrev xmlns:xlink="http://www.w3.org/1999/xlink" xlink:title="eye diameter" id="ABBRID0EN4AE" xlink:type="simple">ED</abbrev> 0.31. Hind limbs rather short <abbrev xmlns:xlink="http://www.w3.org/1999/xlink" xlink:title="tibia length" id="ABBRID0ER4AE" xlink:type="simple">TL</abbrev>+<abbrev xmlns:xlink="http://www.w3.org/1999/xlink" xlink:title="thigh length" id="ABBRID0EV4AE" xlink:type="simple">THL</abbrev>/<abbrev xmlns:xlink="http://www.w3.org/1999/xlink" xlink:title="snout-vent length" id="ABBRID0EZ4AE" xlink:type="simple">SVL</abbrev> 0.76. Tibio-tarsal articulation reaches to the anterior of the tympanum. Outer metatarsal tubercle absent. Inner metatarsal tubercle very large (<abbrev xmlns:xlink="http://www.w3.org/1999/xlink" xlink:title="inner metatarsal tubercle length" id="ABBRID0E44AE" xlink:type="simple">IMT</abbrev>/<abbrev xmlns:xlink="http://www.w3.org/1999/xlink" xlink:title="tarsus length" id="ABBRID0EB5AE" xlink:type="simple">TSL</abbrev> 0.24), compressed, ca. half as broad as long (IMTW/<abbrev xmlns:xlink="http://www.w3.org/1999/xlink" xlink:title="inner metatarsal tubercle length" id="ABBRID0EF5AE" xlink:type="simple">IMT</abbrev> 0.57). Terminal phalanges of toes and fingers with small, but rather conspicuous discs, e.g., <abbrev xmlns:xlink="http://www.w3.org/1999/xlink" xlink:title="finger II terminal phalanx width" id="ABBRID0EJ5AE" xlink:type="simple">Fin2W</abbrev>/<abbrev xmlns:xlink="http://www.w3.org/1999/xlink" xlink:title="finger III disc width" id="ABBRID0EN5AE" xlink:type="simple">Fin2DW</abbrev> 0.35, <abbrev xmlns:xlink="http://www.w3.org/1999/xlink" xlink:title="finger IV terminal phalanx width" id="ABBRID0ER5AE" xlink:type="simple">Fin4W</abbrev>/<abbrev xmlns:xlink="http://www.w3.org/1999/xlink" xlink:title="finger III disc width" id="ABBRID0EV5AE" xlink:type="simple">Fin2DW</abbrev> 0.67, <abbrev xmlns:xlink="http://www.w3.org/1999/xlink" xlink:title="toe IV terminal phalanx width" id="ABBRID0EZ5AE" xlink:type="simple">Toe4W</abbrev>/<abbrev xmlns:xlink="http://www.w3.org/1999/xlink" xlink:title="toe IV disc width" id="ABBRID0E45AE" xlink:type="simple">Toe4DW</abbrev> 0.68. Fingers free of webbing. Toe I free of web. On toe II the web does not reach beyond phalanx 1. On toes III and IV it reaches to ca. 1/2 of the phalanx 2, and on toe V it even extends up to the joint of the phalanges 2 and 3. The web continues as a feeble fringe along the rest of the phalanges on all toes except toe I that is free of it. Dorsal skin finely granular, almost smooth, with scattered singleton tubercles. Feeble vomerine teeth form two small groups.</p><p><bold><italic>Colouration in life</italic></bold> pale green-brown or grey-green from above. Feeble one vertebral and two dorsolateral bands, a little darker than the ground colour, bordered with small irregular tubercles. The dorsal colour transits to light green and blue at thighs and shoulders. Venter off white, feebly mottled with grey. Gular area without pattern. Black band along canthus rostralis on each side of the head extending over the nostril to the eye. Behind the eye it continues over the tympanum and above the shoulder to approximately the middle of the flank. This band is not outlined. Iris dark bronze.</p><p><bold><italic>Colouration in preservative</italic></bold>: Dorsum grey. Venter pale, grey mottled. Dorsolateral pattern as in life.</p></tp:treatment-sec><tp:treatment-sec sec-type="variation" id="SECID0EP6AE"><title>Variation of paratypes.</title><p>The paratype series comprises 27 specimens of various ages and sexes.</p><p><bold><italic>Paratype 1</italic></bold> (Fig. <xref ref-type="fig" rid="F2">2B</xref>): <named-content xmlns:xlink="http://www.w3.org/1999/xlink" content-type="dwc:institutional_code" xlink:type="simple">ZSM</named-content> 83/2019, adult male. It has a much slenderer body than the holotype, whose body is almost round, and is much smaller than the female: <abbrev xmlns:xlink="http://www.w3.org/1999/xlink" xlink:title="snout-vent length" id="ABBRID0EIAAG" xlink:type="simple">SVL</abbrev> 21.8 mm versus 35.9 mm. The head is similarly large (<abbrev xmlns:xlink="http://www.w3.org/1999/xlink" xlink:title="head length" id="ABBRID0EMAAG" xlink:type="simple">HL</abbrev>/<abbrev xmlns:xlink="http://www.w3.org/1999/xlink" xlink:title="snout-vent length" id="ABBRID0EQAAG" xlink:type="simple">SVL</abbrev> 0.34), but even wider than in the female: <abbrev xmlns:xlink="http://www.w3.org/1999/xlink" xlink:title="head length" id="ABBRID0EUAAG" xlink:type="simple">HL</abbrev>/<abbrev xmlns:xlink="http://www.w3.org/1999/xlink" xlink:title="head width" id="ABBRID0EYAAG" xlink:type="simple">HW</abbrev> 0.88. Tympanum is of similar size: <abbrev xmlns:xlink="http://www.w3.org/1999/xlink" xlink:title="tympanum diameter" id="ABBRID0E3AAG" xlink:type="simple">TD</abbrev>/<abbrev xmlns:xlink="http://www.w3.org/1999/xlink" xlink:title="eye diameter" id="ABBRID0EABAG" xlink:type="simple">ED</abbrev> 0.30. Pectoral glands visible. Digital discs are slightly larger: <abbrev xmlns:xlink="http://www.w3.org/1999/xlink" xlink:title="finger II terminal phalanx width" id="ABBRID0EEBAG" xlink:type="simple">Fin2W</abbrev>/<abbrev xmlns:xlink="http://www.w3.org/1999/xlink" xlink:title="finger III disc width" id="ABBRID0EIBAG" xlink:type="simple">Fin2DW</abbrev> 0.51, <abbrev xmlns:xlink="http://www.w3.org/1999/xlink" xlink:title="finger IV terminal phalanx width" id="ABBRID0EMBAG" xlink:type="simple">Fin4W</abbrev>/Fin4TW 0.72, <abbrev xmlns:xlink="http://www.w3.org/1999/xlink" xlink:title="toe IV terminal phalanx width" id="ABBRID0EQBAG" xlink:type="simple">Toe4W</abbrev>/<abbrev xmlns:xlink="http://www.w3.org/1999/xlink" xlink:title="toe IV disc width" id="ABBRID0EUBAG" xlink:type="simple">Toe4DW</abbrev> 0.77. Skin on all parts of the body and head smooth. Colouration in life: Dorsal colouration is very similar to that of the holotype: Pale olive-green from above, with three indistinct longitudinal bands. Ventral colouration is different and pale, without pattern. Throat with some scattered dark spots. Sides of thighs with dark grey blotches and bands. Similar pattern also between flanks and venter; this pattern is absent in the holotype. Similar to holotype, a dark band extends from snout tip, over the eye and above tympanum; however, it does not continue at both sides of the body beyond the shoulder. Unlike in holotype, there are no dark blotches on flanks. Colouration in preservative like in life but dorsal colour is grey.</p><fig id="F2" position="float" orientation="portrait"><object-id xmlns:xlink="http://www.w3.org/1999/xlink" content-type="doi" xlink:type="simple">10.3897/zookeys.1023.53404.figure2</object-id><object-id xmlns:xlink="http://www.w3.org/1999/xlink" content-type="arpha" xlink:type="simple">20CAC801-EB80-545B-B93D-16DB12866F00</object-id><label>Figure 2.</label><caption><p>Types of <italic><tp:taxon-name><tp:taxon-name-part taxon-name-part-type="genus" reg="Leptopelis">Leptopelis</tp:taxon-name-part> <tp:taxon-name-part taxon-name-part-type="species" reg="diffidens">diffidens</tp:taxon-name-part></tp:taxon-name></italic> sp. nov. (in dorsal and ventral view) <bold>A</bold> holotype, female, <named-content xmlns:xlink="http://www.w3.org/1999/xlink" content-type="dwc:institutional_code" xlink:type="simple">ZSM</named-content> 81/2019 <bold>B</bold> paratype 1, male, <named-content xmlns:xlink="http://www.w3.org/1999/xlink" content-type="dwc:institutional_code" xlink:type="simple">ZSM</named-content> 83/2019 <bold>C</bold> paratype 2, metamorph, <named-content xmlns:xlink="http://www.w3.org/1999/xlink" content-type="dwc:institutional_code" xlink:type="simple">ZSM</named-content> 82/2019 <bold>D</bold> paratype 3, female, <named-content xmlns:xlink="http://www.w3.org/1999/xlink" content-type="dwc:institutional_code" xlink:type="simple">LIV</named-content> 1986.212.198.</p></caption><graphic xmlns:xlink="http://www.w3.org/1999/xlink" xlink:href="zookeys-1023-119-g002.jpg" position="float" orientation="portrait" xlink:type="simple" id="oo_519105.jpg"><uri content-type="original_file" xlink:type="simple">https://binary.pensoft.net/fig/519105</uri></graphic></fig><p><bold><italic>Paratype 2</italic></bold> (Fig. <xref ref-type="fig" rid="F2">2C</xref>): <named-content xmlns:xlink="http://www.w3.org/1999/xlink" content-type="dwc:institutional_code" xlink:type="simple">ZSM</named-content> 82/2019, metamorph at Gosner stage 45. Very small individual, <abbrev xmlns:xlink="http://www.w3.org/1999/xlink" xlink:title="snout-vent length" id="ABBRID0ELEAG" xlink:type="simple">SVL</abbrev> 12.9 mm, with tail stub – 5.9 mm. Head is similarly large in comparison to body as in adult individuals: <abbrev xmlns:xlink="http://www.w3.org/1999/xlink" xlink:title="head length" id="ABBRID0EPEAG" xlink:type="simple">HL</abbrev>/<abbrev xmlns:xlink="http://www.w3.org/1999/xlink" xlink:title="snout-vent length" id="ABBRID0ETEAG" xlink:type="simple">SVL</abbrev> 0.34. Other proportions are similar: <abbrev xmlns:xlink="http://www.w3.org/1999/xlink" xlink:title="head length" id="ABBRID0EXEAG" xlink:type="simple">HL</abbrev>/<abbrev xmlns:xlink="http://www.w3.org/1999/xlink" xlink:title="head width" id="ABBRID0E2EAG" xlink:type="simple">HW</abbrev> 0.89, <abbrev xmlns:xlink="http://www.w3.org/1999/xlink" xlink:title="eye diameter" id="ABBRID0E6EAG" xlink:type="simple">ED</abbrev>/<abbrev xmlns:xlink="http://www.w3.org/1999/xlink" xlink:title="head length" id="ABBRID0EDFAG" xlink:type="simple">HL</abbrev> 0.46, <abbrev xmlns:xlink="http://www.w3.org/1999/xlink" xlink:title="eye diameter" id="ABBRID0EHFAG" xlink:type="simple">ED</abbrev>/<abbrev xmlns:xlink="http://www.w3.org/1999/xlink" xlink:title="snout length" id="ABBRID0ELFAG" xlink:type="simple">SL</abbrev> 0.95, <abbrev xmlns:xlink="http://www.w3.org/1999/xlink" xlink:title="tympanum diameter" id="ABBRID0EPFAG" xlink:type="simple">TD</abbrev>/<abbrev xmlns:xlink="http://www.w3.org/1999/xlink" xlink:title="eye diameter" id="ABBRID0ETFAG" xlink:type="simple">ED</abbrev> 0.30, <abbrev xmlns:xlink="http://www.w3.org/1999/xlink" xlink:title="tibia length" id="ABBRID0EXFAG" xlink:type="simple">TL</abbrev>+<abbrev xmlns:xlink="http://www.w3.org/1999/xlink" xlink:title="thigh length" id="ABBRID0E2FAG" xlink:type="simple">THL</abbrev>/<abbrev xmlns:xlink="http://www.w3.org/1999/xlink" xlink:title="snout-vent length" id="ABBRID0E6FAG" xlink:type="simple">SVL</abbrev> 0.63, <abbrev xmlns:xlink="http://www.w3.org/1999/xlink" xlink:title="inner metatarsal tubercle length" id="ABBRID0EDGAG" xlink:type="simple">IMT</abbrev>/<abbrev xmlns:xlink="http://www.w3.org/1999/xlink" xlink:title="tarsus length" id="ABBRID0EHGAG" xlink:type="simple">TSL</abbrev> 0.29. The inner metatarsal tubercle is flatter than in adults: IMTW/<abbrev xmlns:xlink="http://www.w3.org/1999/xlink" xlink:title="inner metatarsal tubercle length" id="ABBRID0ELGAG" xlink:type="simple">IMT</abbrev> 0.25. Digital discs are similarly conspicuous in this stage of the life cycle: <abbrev xmlns:xlink="http://www.w3.org/1999/xlink" xlink:title="finger II terminal phalanx width" id="ABBRID0EPGAG" xlink:type="simple">Fin2W</abbrev>/<abbrev xmlns:xlink="http://www.w3.org/1999/xlink" xlink:title="finger III disc width" id="ABBRID0ETGAG" xlink:type="simple">Fin2DW</abbrev> 0.83, <abbrev xmlns:xlink="http://www.w3.org/1999/xlink" xlink:title="toe IV terminal phalanx width" id="ABBRID0EXGAG" xlink:type="simple">Toe4W</abbrev>/<abbrev xmlns:xlink="http://www.w3.org/1999/xlink" xlink:title="toe IV disc width" id="ABBRID0E2GAG" xlink:type="simple">Toe4DW</abbrev> 0.75. In life, the colouration was very similar to that of the male Paratype 1.</p><p><bold><italic>Paratype 3</italic></bold> (Fig. <xref ref-type="fig" rid="F2">2D</xref>): <named-content xmlns:xlink="http://www.w3.org/1999/xlink" content-type="dwc:institutional_code" xlink:type="simple">LIV</named-content> 1986.212.198, adult female with even larger <abbrev xmlns:xlink="http://www.w3.org/1999/xlink" xlink:title="snout-vent length" id="ABBRID0ESHAG" xlink:type="simple">SVL</abbrev> than in the holotype – 39.6 mm, but with almost identical morphology and very similar appearance: <abbrev xmlns:xlink="http://www.w3.org/1999/xlink" xlink:title="head length" id="ABBRID0EWHAG" xlink:type="simple">HL</abbrev>/<abbrev xmlns:xlink="http://www.w3.org/1999/xlink" xlink:title="snout-vent length" id="ABBRID0E1HAG" xlink:type="simple">SVL</abbrev> 0.32, <abbrev xmlns:xlink="http://www.w3.org/1999/xlink" xlink:title="head length" id="ABBRID0E5HAG" xlink:type="simple">HL</abbrev>/<abbrev xmlns:xlink="http://www.w3.org/1999/xlink" xlink:title="head width" id="ABBRID0ECIAG" xlink:type="simple">HW</abbrev> 0.79, <abbrev xmlns:xlink="http://www.w3.org/1999/xlink" xlink:title="eye diameter" id="ABBRID0EGIAG" xlink:type="simple">ED</abbrev>/<abbrev xmlns:xlink="http://www.w3.org/1999/xlink" xlink:title="head length" id="ABBRID0EKIAG" xlink:type="simple">HL</abbrev> 0.36, <abbrev xmlns:xlink="http://www.w3.org/1999/xlink" xlink:title="eye diameter" id="ABBRID0EOIAG" xlink:type="simple">ED</abbrev>/<abbrev xmlns:xlink="http://www.w3.org/1999/xlink" xlink:title="snout length" id="ABBRID0ESIAG" xlink:type="simple">SL</abbrev> 0.91, <abbrev xmlns:xlink="http://www.w3.org/1999/xlink" xlink:title="tympanum diameter" id="ABBRID0EWIAG" xlink:type="simple">TD</abbrev>/<abbrev xmlns:xlink="http://www.w3.org/1999/xlink" xlink:title="eye diameter" id="ABBRID0E1IAG" xlink:type="simple">ED</abbrev> 0.39, <abbrev xmlns:xlink="http://www.w3.org/1999/xlink" xlink:title="tibia length" id="ABBRID0E5IAG" xlink:type="simple">TL</abbrev>+<abbrev xmlns:xlink="http://www.w3.org/1999/xlink" xlink:title="thigh length" id="ABBRID0ECJAG" xlink:type="simple">THL</abbrev>/<abbrev xmlns:xlink="http://www.w3.org/1999/xlink" xlink:title="snout-vent length" id="ABBRID0EGJAG" xlink:type="simple">SVL</abbrev> 0.69, <abbrev xmlns:xlink="http://www.w3.org/1999/xlink" xlink:title="inner metatarsal tubercle length" id="ABBRID0EKJAG" xlink:type="simple">IMT</abbrev>/<abbrev xmlns:xlink="http://www.w3.org/1999/xlink" xlink:title="tarsus length" id="ABBRID0EOJAG" xlink:type="simple">TSL</abbrev> 0.27, IMTW/<abbrev xmlns:xlink="http://www.w3.org/1999/xlink" xlink:title="inner metatarsal tubercle length" id="ABBRID0ESJAG" xlink:type="simple">IMT</abbrev> 0.99, <abbrev xmlns:xlink="http://www.w3.org/1999/xlink" xlink:title="finger II terminal phalanx width" id="ABBRID0EWJAG" xlink:type="simple">Fin2W</abbrev>/<abbrev xmlns:xlink="http://www.w3.org/1999/xlink" xlink:title="finger III disc width" id="ABBRID0E1JAG" xlink:type="simple">Fin2DW</abbrev> 0.51, <abbrev xmlns:xlink="http://www.w3.org/1999/xlink" xlink:title="finger IV terminal phalanx width" id="ABBRID0E5JAG" xlink:type="simple">Fin4W</abbrev>/Fin4TW 0.72, <abbrev xmlns:xlink="http://www.w3.org/1999/xlink" xlink:title="toe IV terminal phalanx width" id="ABBRID0ECKAG" xlink:type="simple">Toe4W</abbrev>/<abbrev xmlns:xlink="http://www.w3.org/1999/xlink" xlink:title="toe IV disc width" id="ABBRID0EGKAG" xlink:type="simple">Toe4DW</abbrev> 0.72. It is an old specimen that had been probably fixated or even kept for some time in formalin prior to current storage in alcohol; therefore it is hardly possible to compare its colouration with more recently collected and immediately ethanol preserved specimens. In its current state the dorsum of this specimen appears bluish-grey; the venter is yellowish. No pattern is recognisable, except dark lateral band which is similar to that in the holotype. Probably the live colour of dorsum of the Paratype 3 has been more uniformly green.</p><fig id="F3" position="float" orientation="portrait"><object-id xmlns:xlink="http://www.w3.org/1999/xlink" content-type="doi" xlink:type="simple">10.3897/zookeys.1023.53404.figure3</object-id><object-id xmlns:xlink="http://www.w3.org/1999/xlink" content-type="arpha" xlink:type="simple">FFC0FE18-4E9E-5C4E-8189-C119E0B8CCBE</object-id><label>Figure 3.</label><caption><p>Adult females of three species of the <italic><tp:taxon-name><tp:taxon-name-part taxon-name-part-type="genus" reg="Leptopelis">Leptopelis</tp:taxon-name-part> <tp:taxon-name-part taxon-name-part-type="species" reg="gramineus">gramineus</tp:taxon-name-part></tp:taxon-name></italic> complex in life, shown to the same scale <bold>A</bold><italic><tp:taxon-name><tp:taxon-name-part taxon-name-part-type="genus" reg="Leptopelis">L.</tp:taxon-name-part> <tp:taxon-name-part taxon-name-part-type="species" reg="diffidens">diffidens</tp:taxon-name-part></tp:taxon-name></italic> sp. nov., Harenna Forest (holotype, <named-content xmlns:xlink="http://www.w3.org/1999/xlink" content-type="dwc:institutional_code" xlink:type="simple">ZSM</named-content> 81/2019) <bold>B</bold><italic><tp:taxon-name><tp:taxon-name-part taxon-name-part-type="genus" reg="Leptopelis">Leptopelis</tp:taxon-name-part> <tp:taxon-name-part taxon-name-part-type="species" reg="montanus">montanus</tp:taxon-name-part></tp:taxon-name></italic> nom. nov., Gaysay Grasslands, Bale Mountains (not collected) <bold>C</bold><italic><tp:taxon-name><tp:taxon-name-part taxon-name-part-type="genus" reg="Leptopelis">L.</tp:taxon-name-part></tp:taxon-name></italic> sp. ‘Shewa’, Menz-Guassa (not collected).</p></caption><graphic xmlns:xlink="http://www.w3.org/1999/xlink" xlink:href="zookeys-1023-119-g003.jpg" position="float" orientation="portrait" xlink:type="simple" id="oo_519106.jpg"><uri content-type="original_file" xlink:type="simple">https://binary.pensoft.net/fig/519106</uri></graphic></fig><p><bold><italic>Paratypes 4–27</italic></bold> (Fig. <xref ref-type="fig" rid="F4">4</xref>): <named-content xmlns:xlink="http://www.w3.org/1999/xlink" content-type="dwc:institutional_code" xlink:type="simple">LIV</named-content> 1986.212.199–222, recently metamorphosed individuals with <abbrev xmlns:xlink="http://www.w3.org/1999/xlink" xlink:title="snout-vent length" id="ABBRID0EANAG" xlink:type="simple">SVL</abbrev> 11.1–14.5 mm (see Suppl. material <xref ref-type="supplementary-material" rid="S5">5</xref>: Table S1 for morphometrics of each specimen). They closely resemble the male Paratype 1 in body shape but are smaller and lack pectoral glands. In comparison with Paratype 2, they lack tails, i.e., have been at a more advanced development stage (Gosner stage 46) at time of collecting, though they are of similar size or just slightly larger. Like all other specimens of the type series, they have more or less continuous dark lateral bands extending from the snout tip to the middle of the flanks or further. Eight specimens appear rather bluish, compared to the rest of the series whose dorsal colour is brown. This may indicate that they were green in life. Among brown specimens some have also bluish areas which may have been green in life as well. The ventral side is uniformly pale, without any spots or pattern.</p><fig id="F4" position="float" orientation="portrait"><object-id xmlns:xlink="http://www.w3.org/1999/xlink" content-type="doi" xlink:type="simple">10.3897/zookeys.1023.53404.figure4</object-id><object-id xmlns:xlink="http://www.w3.org/1999/xlink" content-type="arpha" xlink:type="simple">83FBC2FF-C731-5280-8CCD-57489C5D44FC</object-id><label>Figure 4.</label><caption><p>Paratypes 4–28, immature individuals, <named-content xmlns:xlink="http://www.w3.org/1999/xlink" content-type="dwc:institutional_code" xlink:type="simple">LIV</named-content> 1986.212.199–222 (in dorsal and ventral views).</p></caption><graphic xmlns:xlink="http://www.w3.org/1999/xlink" xlink:href="zookeys-1023-119-g004.jpg" position="float" orientation="portrait" xlink:type="simple" id="oo_519107.jpg"><uri content-type="original_file" xlink:type="simple">https://binary.pensoft.net/fig/519107</uri></graphic></fig></tp:treatment-sec><tp:treatment-sec sec-type="Differential diagnosis" id="SECID0E4NAG"><title>Differential diagnosis.</title><p><italic><tp:taxon-name><tp:taxon-name-part taxon-name-part-type="genus" reg="Leptopelis">Leptopelis</tp:taxon-name-part> <tp:taxon-name-part taxon-name-part-type="species" reg="diffidens">diffidens</tp:taxon-name-part></tp:taxon-name></italic> sp. nov. shares the following traits with the rest of the members of the genus <italic><tp:taxon-name><tp:taxon-name-part taxon-name-part-type="genus" reg="Leptopelis">Leptopelis</tp:taxon-name-part></tp:taxon-name></italic>: The terminal phalanx of finger kinked (out of alignment with the rest of phalanges); no fingers opposing each other; digital discs on fingers present; outer metatarsal tubercle absent; singleton subarticular tubercles; tympanum visible; pupil vertically elliptic; vomerine teeth arranged in two groups between choanae.</p><p>The digital discs both, on fingers and toes, are in the new species significantly more conspicuous than <italic><tp:taxon-name><tp:taxon-name-part taxon-name-part-type="genus" reg="Leptopelis">L.</tp:taxon-name-part></tp:taxon-name></italic> sp. ‘Shewa’ and in the parapartic high-altitude population in Bale and Arsi Mountains – <italic><tp:taxon-name><tp:taxon-name-part taxon-name-part-type="genus" reg="Leptopelis">L.</tp:taxon-name-part> <tp:taxon-name-part taxon-name-part-type="species" reg="montanus">montanus</tp:taxon-name-part></tp:taxon-name></italic> nom. nov. (Figs <xref ref-type="fig" rid="F5">5</xref>, <xref ref-type="fig" rid="F6">6</xref>). In the examined specimens of both high-altitude species the digital discs were virtually absent: On their fingers there are just feeble pads (<abbrev xmlns:xlink="http://www.w3.org/1999/xlink" xlink:title="finger II terminal phalanx width" id="ABBRID0ERPAG" xlink:type="simple">Fin2W</abbrev>/<abbrev xmlns:xlink="http://www.w3.org/1999/xlink" xlink:title="finger III disc width" id="ABBRID0EVPAG" xlink:type="simple">Fin2DW</abbrev> 0.92, <abbrev xmlns:xlink="http://www.w3.org/1999/xlink" xlink:title="finger IV terminal phalanx width" id="ABBRID0EZPAG" xlink:type="simple">Fin4W</abbrev>/<abbrev xmlns:xlink="http://www.w3.org/1999/xlink" xlink:title="finger IV disc width" id="ABBRID0E4PAG" xlink:type="simple">Fin4DW</abbrev> 0.86), and on toes the tips are even narrower than the phalanges (<abbrev xmlns:xlink="http://www.w3.org/1999/xlink" xlink:title="toe IV terminal phalanx width" id="ABBRID0EBQAG" xlink:type="simple">Toe4W</abbrev>/<abbrev xmlns:xlink="http://www.w3.org/1999/xlink" xlink:title="toe IV disc width" id="ABBRID0EFQAG" xlink:type="simple">Toe4DW</abbrev> 1.8). The digital discs in <italic><tp:taxon-name><tp:taxon-name-part taxon-name-part-type="genus" reg="Leptopelis">L.</tp:taxon-name-part> <tp:taxon-name-part taxon-name-part-type="species" reg="diffidens">diffidens</tp:taxon-name-part></tp:taxon-name></italic> sp. nov. are not significantly larger than in <italic><tp:taxon-name><tp:taxon-name-part taxon-name-part-type="genus" reg="Leptopelis">L.</tp:taxon-name-part> <tp:taxon-name-part taxon-name-part-type="species" reg="gramineus">gramineus</tp:taxon-name-part></tp:taxon-name></italic> sensu stricto (Fig. <xref ref-type="fig" rid="F6">6</xref>). In two paralectotypes and five topotypic specimens that we measured the average ratio ‘disc width to phalanx width’ was 0.85 on finger II (Toe2W/Toe2DW) and 0.70 on toe IV (<abbrev xmlns:xlink="http://www.w3.org/1999/xlink" xlink:title="toe IV terminal phalanx width" id="ABBRID0EDRAG" xlink:type="simple">Toe4W</abbrev>/<abbrev xmlns:xlink="http://www.w3.org/1999/xlink" xlink:title="toe IV disc width" id="ABBRID0EHRAG" xlink:type="simple">Toe4DW</abbrev>).</p><fig id="F5" position="float" orientation="portrait"><object-id xmlns:xlink="http://www.w3.org/1999/xlink" content-type="doi" xlink:type="simple">10.3897/zookeys.1023.53404.figure5</object-id><object-id xmlns:xlink="http://www.w3.org/1999/xlink" content-type="arpha" xlink:type="simple">D73C2CB0-8B5A-5052-8AE8-FEAF8E9FAEB6</object-id><label>Figure 5.</label><caption><p>Comparison of digital discs (on right hand and foot) and of pedal webbing in <bold>A</bold><italic><tp:taxon-name><tp:taxon-name-part taxon-name-part-type="genus" reg="Leptopelis">Leptopelis</tp:taxon-name-part> <tp:taxon-name-part taxon-name-part-type="species" reg="diffidens">diffidens</tp:taxon-name-part></tp:taxon-name></italic> sp. nov., and <bold>B</bold><italic><tp:taxon-name><tp:taxon-name-part taxon-name-part-type="genus" reg="Leptopelis">L.</tp:taxon-name-part> <tp:taxon-name-part taxon-name-part-type="species" reg="montanus">montanus</tp:taxon-name-part></tp:taxon-name></italic> nom. nov.</p></caption><graphic xmlns:xlink="http://www.w3.org/1999/xlink" xlink:href="zookeys-1023-119-g005.jpg" position="float" orientation="portrait" xlink:type="simple" id="oo_519108.jpg"><uri content-type="original_file" xlink:type="simple">https://binary.pensoft.net/fig/519108</uri></graphic></fig><p>The examined males of both, <italic><tp:taxon-name><tp:taxon-name-part taxon-name-part-type="genus" reg="Leptopelis">L.</tp:taxon-name-part></tp:taxon-name></italic> sp. ‘Shewa’ and <italic><tp:taxon-name><tp:taxon-name-part taxon-name-part-type="genus" reg="Leptopelis">L.</tp:taxon-name-part> <tp:taxon-name-part taxon-name-part-type="species" reg="montanus">montanus</tp:taxon-name-part></tp:taxon-name></italic> nom. nov., are much larger than in the new species: <abbrev xmlns:xlink="http://www.w3.org/1999/xlink" xlink:title="snout-vent length" id="ABBRID0EGTAG" xlink:type="simple">SVL</abbrev> 27.2–40.6 mm (mean 35.6 mm). Females in these two species are even larger, with <abbrev xmlns:xlink="http://www.w3.org/1999/xlink" xlink:title="snout-vent length" id="ABBRID0EKTAG" xlink:type="simple">SVL</abbrev> 47.5–56.6 mm (mean 51.5 mm). Generally, females of <italic><tp:taxon-name><tp:taxon-name-part taxon-name-part-type="genus" reg="Leptopelis">L.</tp:taxon-name-part> <tp:taxon-name-part taxon-name-part-type="species" reg="diffidens">diffidens</tp:taxon-name-part></tp:taxon-name></italic> sp. nov. are sized like males of the montane species in this species complex (see comparison photographs in Suppl. material <xref ref-type="supplementary-material" rid="S12">12</xref>).</p><fig id="F6" position="float" orientation="portrait"><object-id xmlns:xlink="http://www.w3.org/1999/xlink" content-type="doi" xlink:type="simple">10.3897/zookeys.1023.53404.figure6</object-id><object-id xmlns:xlink="http://www.w3.org/1999/xlink" content-type="arpha" xlink:type="simple">86F38685-4DDC-5E58-9698-4FBC3BAC2E93</object-id><label>Figure 6.</label><caption><p>Pedal webbing of five members of the <italic><tp:taxon-name><tp:taxon-name-part taxon-name-part-type="genus" reg="Leptopelis">Leptopelis</tp:taxon-name-part> <tp:taxon-name-part taxon-name-part-type="species" reg="gramineus">gramineus</tp:taxon-name-part></tp:taxon-name></italic> complex <bold>A</bold><italic><tp:taxon-name><tp:taxon-name-part taxon-name-part-type="genus" reg="Leptopelis">L.</tp:taxon-name-part> <tp:taxon-name-part taxon-name-part-type="species" reg="diffidens">diffidens</tp:taxon-name-part></tp:taxon-name></italic> sp. nov., <named-content xmlns:xlink="http://www.w3.org/1999/xlink" content-type="dwc:institutional_code" xlink:type="simple">LIV</named-content> 1986.212.198 <bold>B</bold><italic><tp:taxon-name><tp:taxon-name-part taxon-name-part-type="genus" reg="Leptopelis">L.</tp:taxon-name-part> <tp:taxon-name-part taxon-name-part-type="species" reg="gramineus">gramineus</tp:taxon-name-part></tp:taxon-name></italic>, <named-content xmlns:xlink="http://www.w3.org/1999/xlink" content-type="dwc:institutional_code" xlink:type="simple">BMNH</named-content> 1947.2.10.19 (paralectotype) <bold>C</bold><italic><tp:taxon-name><tp:taxon-name-part taxon-name-part-type="genus" reg="Leptopelis">L.</tp:taxon-name-part> <tp:taxon-name-part taxon-name-part-type="species" reg="gramineus">gramineus</tp:taxon-name-part></tp:taxon-name></italic>, <named-content xmlns:xlink="http://www.w3.org/1999/xlink" content-type="dwc:institutional_code" xlink:type="simple">BMNH</named-content> 1975.1619 <bold>D</bold><italic><tp:taxon-name><tp:taxon-name-part taxon-name-part-type="genus" reg="Leptopelis">L.</tp:taxon-name-part></tp:taxon-name></italic> sp. ‘Borana/Sidamo’, <named-content xmlns:xlink="http://www.w3.org/1999/xlink" content-type="dwc:institutional_code" xlink:type="simple">PEM</named-content> 3821 <bold>E</bold><italic><tp:taxon-name><tp:taxon-name-part taxon-name-part-type="genus" reg="Leptopelis">L.</tp:taxon-name-part> <tp:taxon-name-part taxon-name-part-type="species" reg="montanus">montanus</tp:taxon-name-part></tp:taxon-name></italic> nom. nov., <named-content xmlns:xlink="http://www.w3.org/1999/xlink" content-type="dwc:institutional_code" xlink:type="simple">BMNH</named-content> 1975.1621 <bold>F</bold><italic><tp:taxon-name><tp:taxon-name-part taxon-name-part-type="genus" reg="Leptopelis">L.</tp:taxon-name-part></tp:taxon-name></italic> sp. ‘Shewa’, <named-content xmlns:xlink="http://www.w3.org/1999/xlink" content-type="dwc:institutional_code" xlink:type="simple">BMNH</named-content> 1969.969.</p></caption><graphic xmlns:xlink="http://www.w3.org/1999/xlink" xlink:href="zookeys-1023-119-g006.jpg" position="float" orientation="portrait" xlink:type="simple" id="oo_519109.jpg"><uri content-type="original_file" xlink:type="simple">https://binary.pensoft.net/fig/519109</uri></graphic></fig><p>All examined males of <italic><tp:taxon-name><tp:taxon-name-part taxon-name-part-type="genus" reg="Leptopelis">L.</tp:taxon-name-part> <tp:taxon-name-part taxon-name-part-type="species" reg="gramineus">gramineus</tp:taxon-name-part></tp:taxon-name></italic> sensu stricto (three specimens, including paralectotype <named-content xmlns:xlink="http://www.w3.org/1999/xlink" content-type="dwc:institutional_code" xlink:type="simple">BMNH</named-content> 1947.2.10.20) were significantly larger than of <italic><tp:taxon-name><tp:taxon-name-part taxon-name-part-type="genus" reg="Leptopelis">L.</tp:taxon-name-part> <tp:taxon-name-part taxon-name-part-type="species" reg="diffidens">diffidens</tp:taxon-name-part></tp:taxon-name></italic> sp. nov.: mean <abbrev xmlns:xlink="http://www.w3.org/1999/xlink" xlink:title="snout-vent length" id="ABBRID0ELZAG" xlink:type="simple">SVL</abbrev> 36.1 mm; the size difference between male and female in <italic><tp:taxon-name><tp:taxon-name-part taxon-name-part-type="genus" reg="Leptopelis">L.</tp:taxon-name-part> <tp:taxon-name-part taxon-name-part-type="species" reg="gramineus">gramineus</tp:taxon-name-part></tp:taxon-name></italic> appears to be small. Two of the examined three females (including paralectotype <named-content xmlns:xlink="http://www.w3.org/1999/xlink" content-type="dwc:institutional_code" xlink:type="simple">BMNH</named-content> 1947.2.10.19) had <abbrev xmlns:xlink="http://www.w3.org/1999/xlink" xlink:title="snout-vent length" id="ABBRID0EC1AG" xlink:type="simple">SVL</abbrev> 39.72 mm and 39.37 mm. The third female (<named-content xmlns:xlink="http://www.w3.org/1999/xlink" content-type="dwc:institutional_code" xlink:type="simple">BMNH</named-content> 1975.1633) with <abbrev xmlns:xlink="http://www.w3.org/1999/xlink" xlink:title="snout-vent length" id="ABBRID0EO1AG" xlink:type="simple">SVL</abbrev> 24.39 mm may be immature.</p><p>A principal component analysis showed that the low-altitude geographic group from the Harenna Forest that we describe here as <italic><tp:taxon-name><tp:taxon-name-part taxon-name-part-type="genus" reg="Leptopelis">L.</tp:taxon-name-part> <tp:taxon-name-part taxon-name-part-type="species" reg="diffidens">diffidens</tp:taxon-name-part></tp:taxon-name></italic> sp. nov. is separated from the rest of the groups along the first axis accumulating 44.99% of morphological variation. The other groups are partially separated along the second axis accumulating 10.85% of variation while the most divergent groups are <italic><tp:taxon-name><tp:taxon-name-part taxon-name-part-type="genus" reg="Leptopelis">L.</tp:taxon-name-part> <tp:taxon-name-part taxon-name-part-type="species" reg="gramineus">gramineus</tp:taxon-name-part></tp:taxon-name></italic> sensu stricto and the highland populations from the east of the <abbrev xmlns:xlink="http://www.w3.org/1999/xlink" xlink:title="Great Rift Valley" id="ABBRID0EK2AG" xlink:type="simple">GRV</abbrev> (<italic><tp:taxon-name><tp:taxon-name-part taxon-name-part-type="genus" reg="Leptopelis">L.</tp:taxon-name-part> <tp:taxon-name-part taxon-name-part-type="species" reg="montanus">montanus</tp:taxon-name-part></tp:taxon-name></italic> nom. nov.). The specimens from ‘Borana/Sidamo’ population are placed between them and partially overlap with both. See this plot in Suppl. material <xref ref-type="supplementary-material" rid="S10">10</xref>.</p><p>A canonical discriminant analysis separated the three groups <italic><tp:taxon-name><tp:taxon-name-part taxon-name-part-type="genus" reg="Leptopelis">L.</tp:taxon-name-part> <tp:taxon-name-part taxon-name-part-type="species" reg="diffidens">diffidens</tp:taxon-name-part></tp:taxon-name></italic> sp. nov., <italic><tp:taxon-name><tp:taxon-name-part taxon-name-part-type="genus" reg="Leptopelis">L.</tp:taxon-name-part> <tp:taxon-name-part taxon-name-part-type="species" reg="montanus">montanus</tp:taxon-name-part></tp:taxon-name></italic> nom. nov., and <italic><tp:taxon-name><tp:taxon-name-part taxon-name-part-type="genus" reg="Leptopelis">L.</tp:taxon-name-part> <tp:taxon-name-part taxon-name-part-type="species" reg="gramineus">gramineus</tp:taxon-name-part></tp:taxon-name></italic> sensu stricto with high confidence (see Fig. <xref ref-type="fig" rid="F7">7</xref>): Wilks’s Lambda approx. 0.00048, <italic>F</italic> (58, 26) = 20.111, <italic>p</italic> &lt; .0000. Four measurements (<abbrev xmlns:xlink="http://www.w3.org/1999/xlink" xlink:title="head length" id="ABBRID0EI4AG" xlink:type="simple">HL</abbrev>, <abbrev xmlns:xlink="http://www.w3.org/1999/xlink" xlink:title="tibia length" id="ABBRID0EM4AG" xlink:type="simple">TL</abbrev>, <abbrev xmlns:xlink="http://www.w3.org/1999/xlink" xlink:title="toe III length" id="ABBRID0EQ4AG" xlink:type="simple">Toe3L</abbrev>, <abbrev xmlns:xlink="http://www.w3.org/1999/xlink" xlink:title="toe IV length" id="ABBRID0EU4AG" xlink:type="simple">Toe4L</abbrev>) had the largest contribution to the discriminant function. A discriminant analysis summary and standardised coefficients for canonical variables are provided in Suppl. material <xref ref-type="supplementary-material" rid="S1">1</xref> and <xref ref-type="supplementary-material" rid="S3">3</xref>. In spite of moderate sample size and combining both sexes in a single multivariate analysis, we revealed strong differences in the body proportion between three lineages of the <italic><tp:taxon-name><tp:taxon-name-part taxon-name-part-type="genus" reg="Leptopelis">L.</tp:taxon-name-part> <tp:taxon-name-part taxon-name-part-type="species" reg="gramineus">gramineus</tp:taxon-name-part></tp:taxon-name></italic> complex, manifested in head proportions, tibia, and longest toe lengths. As <xref ref-type="bibr" rid="B16">Lada et al. (2005)</xref> showed for European <italic><tp:taxon-name><tp:taxon-name-part taxon-name-part-type="genus" reg="Pelobates">Pelobates</tp:taxon-name-part></tp:taxon-name></italic>, the fossorial way of life is a strong constraint for morphological variation and sexual dimorphism. Thus, the morphological divergence that we observed in the studied species of <italic><tp:taxon-name><tp:taxon-name-part taxon-name-part-type="genus" reg="Leptopelis">L.</tp:taxon-name-part> <tp:taxon-name-part taxon-name-part-type="species" reg="gramineus">gramineus</tp:taxon-name-part></tp:taxon-name></italic> complex may be related to different extent of fossoriality.</p><fig id="F7" position="float" orientation="portrait"><object-id xmlns:xlink="http://www.w3.org/1999/xlink" content-type="doi" xlink:type="simple">10.3897/zookeys.1023.53404.figure7</object-id><object-id xmlns:xlink="http://www.w3.org/1999/xlink" content-type="arpha" xlink:type="simple">0D21BD00-A303-51C0-94C9-528DFD0BD193</object-id><label>Figure 7.</label><caption><p>Grouping of three species of <italic><tp:taxon-name><tp:taxon-name-part taxon-name-part-type="genus" reg="Leptopelis">Leptopelis</tp:taxon-name-part> <tp:taxon-name-part taxon-name-part-type="species" reg="gramineus">gramineus</tp:taxon-name-part></tp:taxon-name></italic> complex on a plane of two canonical roots. Discriminant analysis summary and standardised coefficients for canonical variables are provided in Suppl. material <xref ref-type="supplementary-material" rid="S1">1</xref> and <xref ref-type="supplementary-material" rid="S3">3</xref>.</p></caption><graphic xmlns:xlink="http://www.w3.org/1999/xlink" xlink:href="zookeys-1023-119-g007.jpg" position="float" orientation="portrait" xlink:type="simple" id="oo_519110.jpg"><uri content-type="original_file" xlink:type="simple">https://binary.pensoft.net/fig/519110</uri></graphic></fig><p>Compared to all other frogs currently assigned to <italic><tp:taxon-name><tp:taxon-name-part taxon-name-part-type="genus" reg="Leptopelis">L.</tp:taxon-name-part> <tp:taxon-name-part taxon-name-part-type="species" reg="gramineus">gramineus</tp:taxon-name-part></tp:taxon-name></italic>, the new species appears to have smoother skin on dorsum, with just some small singleton warts. <italic><tp:taxon-name><tp:taxon-name-part taxon-name-part-type="genus" reg="Leptopelis">L.</tp:taxon-name-part> <tp:taxon-name-part taxon-name-part-type="species" reg="diffidens">diffidens</tp:taxon-name-part></tp:taxon-name></italic> sp. nov. differs from other members of the complex also in overall dorsal colouration: It is rather grey-green or pale beige while <italic><tp:taxon-name><tp:taxon-name-part taxon-name-part-type="genus" reg="Leptopelis">L.</tp:taxon-name-part> <tp:taxon-name-part taxon-name-part-type="species" reg="gramineus">gramineus</tp:taxon-name-part></tp:taxon-name></italic> and other high-altitude species of this complex have more bright green or yellow-brown colouration. Furthermore, the new species has no such dorsal pattern of scattered blotches and ocelli as in the parapatric <italic><tp:taxon-name><tp:taxon-name-part taxon-name-part-type="genus" reg="Leptopelis">L.</tp:taxon-name-part> <tp:taxon-name-part taxon-name-part-type="species" reg="montanus">montanus</tp:taxon-name-part></tp:taxon-name></italic> nom. nov. The latter, in turn, usually lacks continuous black lateral bands that seems to be typical for <italic><tp:taxon-name><tp:taxon-name-part taxon-name-part-type="genus" reg="Leptopelis">L.</tp:taxon-name-part> <tp:taxon-name-part taxon-name-part-type="species" reg="diffidens">diffidens</tp:taxon-name-part></tp:taxon-name></italic> sp. nov. (Fig. <xref ref-type="fig" rid="F3">3</xref>). Canthus rostralis in <italic><tp:taxon-name><tp:taxon-name-part taxon-name-part-type="genus" reg="Leptopelis">L.</tp:taxon-name-part> <tp:taxon-name-part taxon-name-part-type="species" reg="diffidens">diffidens</tp:taxon-name-part></tp:taxon-name></italic> sp. nov. is not outlined light yellow or light green as in other members of this complex.</p><p>From non-sympatric, but also ground-dwelling, <italic><tp:taxon-name><tp:taxon-name-part taxon-name-part-type="genus" reg="Leptopelis">L.</tp:taxon-name-part> <tp:taxon-name-part taxon-name-part-type="species" reg="bocagii">bocagii</tp:taxon-name-part></tp:taxon-name></italic> the new species differs by less robust body form, smaller head, rounded canthus rostralis (versus strongly angled in <italic><tp:taxon-name><tp:taxon-name-part taxon-name-part-type="genus" reg="Leptopelis">L.</tp:taxon-name-part> <tp:taxon-name-part taxon-name-part-type="species" reg="bocagii">bocagii</tp:taxon-name-part></tp:taxon-name></italic>). The digital discs in <italic><tp:taxon-name><tp:taxon-name-part taxon-name-part-type="genus" reg="Leptopelis">L.</tp:taxon-name-part> <tp:taxon-name-part taxon-name-part-type="species" reg="bocagii">bocagii</tp:taxon-name-part></tp:taxon-name></italic> are similarly expanded except on toes IV and V where they seem to be larger. The inner metatarsal tubercle is similarly large and compressed. Unlike in <italic><tp:taxon-name><tp:taxon-name-part taxon-name-part-type="genus" reg="Leptopelis">L.</tp:taxon-name-part> <tp:taxon-name-part taxon-name-part-type="species" reg="bocagii">bocagii</tp:taxon-name-part></tp:taxon-name></italic> that has strong vomerine teeth, they are feeble in <italic><tp:taxon-name><tp:taxon-name-part taxon-name-part-type="genus" reg="Leptopelis">L.</tp:taxon-name-part> <tp:taxon-name-part taxon-name-part-type="species" reg="diffidens">diffidens</tp:taxon-name-part></tp:taxon-name></italic> sp. nov. and additionally, the colouration of <italic><tp:taxon-name><tp:taxon-name-part taxon-name-part-type="genus" reg="Leptopelis">L.</tp:taxon-name-part> <tp:taxon-name-part taxon-name-part-type="species" reg="bocagii">bocagii</tp:taxon-name-part></tp:taxon-name></italic> is very different, see <xref ref-type="bibr" rid="B18">Largen (1977)</xref> for a detailed description and illustration.</p><p><italic><tp:taxon-name><tp:taxon-name-part taxon-name-part-type="genus" reg="Leptopelis">Leptopelis</tp:taxon-name-part> <tp:taxon-name-part taxon-name-part-type="species" reg="diffidens">diffidens</tp:taxon-name-part></tp:taxon-name></italic> sp. nov. is generally ground-dwelling and does not occur on trees or scrubs, although males and juveniles may occasionally climb grass. From all scansorial members of the genus distributed at the Horn of Africa, including sympatric <italic><tp:taxon-name><tp:taxon-name-part taxon-name-part-type="genus" reg="Leptopelis">L.</tp:taxon-name-part> <tp:taxon-name-part taxon-name-part-type="species" reg="ragazzii">ragazzii</tp:taxon-name-part></tp:taxon-name></italic> (Boulenger, 1896), it differs by much more robust body (particularly in females), comparatively small head, shorter limbs, reduced digital discs. Moreover, <italic><tp:taxon-name><tp:taxon-name-part taxon-name-part-type="genus" reg="Leptopelis">L.</tp:taxon-name-part> <tp:taxon-name-part taxon-name-part-type="species" reg="ragazzii">ragazzii</tp:taxon-name-part></tp:taxon-name></italic> has a flatter head with less curved snout and comparatively larger eyes. This applies also to non-sympatric <italic><tp:taxon-name><tp:taxon-name-part taxon-name-part-type="genus" reg="Leptopelis">L.</tp:taxon-name-part> <tp:taxon-name-part taxon-name-part-type="species" reg="vannutellii">vannutellii</tp:taxon-name-part></tp:taxon-name></italic> (Boulenger, 1898), which does not differ morphologically from <italic><tp:taxon-name><tp:taxon-name-part taxon-name-part-type="genus" reg="Leptopelis">L.</tp:taxon-name-part> <tp:taxon-name-part taxon-name-part-type="species" reg="ragazzii">ragazzii</tp:taxon-name-part></tp:taxon-name></italic>. Both, <italic><tp:taxon-name><tp:taxon-name-part taxon-name-part-type="genus" reg="Leptopelis">L.</tp:taxon-name-part> <tp:taxon-name-part taxon-name-part-type="species" reg="ragazzii">ragazzii</tp:taxon-name-part></tp:taxon-name></italic> and <italic><tp:taxon-name><tp:taxon-name-part taxon-name-part-type="genus" reg="Leptopelis">L.</tp:taxon-name-part> <tp:taxon-name-part taxon-name-part-type="species" reg="vannutellii">vannutellii</tp:taxon-name-part></tp:taxon-name></italic>, have small inner metatarsal tubercle and well-developed webbing on feet, extending on toes III and IV well beyond the joint of the phalanges 1 and 2. Similarly to <italic><tp:taxon-name><tp:taxon-name-part taxon-name-part-type="genus" reg="Leptopelis">L.</tp:taxon-name-part> <tp:taxon-name-part taxon-name-part-type="species" reg="ragazzii">ragazzii</tp:taxon-name-part></tp:taxon-name></italic> that has two clearly different colour phases, bright green and brown, occurring together. <italic><tp:taxon-name><tp:taxon-name-part taxon-name-part-type="genus" reg="Leptopelis">Leptopelis</tp:taxon-name-part> <tp:taxon-name-part taxon-name-part-type="species" reg="diffidens">diffidens</tp:taxon-name-part></tp:taxon-name></italic> sp. nov. exhibits such dichromatism as well, although not that distinct: unlike in <italic><tp:taxon-name><tp:taxon-name-part taxon-name-part-type="genus" reg="Leptopelis">L.</tp:taxon-name-part> <tp:taxon-name-part taxon-name-part-type="species" reg="ragazzii">ragazzii</tp:taxon-name-part></tp:taxon-name></italic>, the brown phase in the new species is not purely brown, but rather olive-green or grey-brown. No plain green phase was ever recorded, but grey-green or pale green individuals occur in populations of <italic><tp:taxon-name><tp:taxon-name-part taxon-name-part-type="genus" reg="Leptopelis">L.</tp:taxon-name-part> <tp:taxon-name-part taxon-name-part-type="species" reg="vannutellii">vannutellii</tp:taxon-name-part></tp:taxon-name></italic>. Overall, the colour of <italic><tp:taxon-name><tp:taxon-name-part taxon-name-part-type="genus" reg="Leptopelis">L.</tp:taxon-name-part> <tp:taxon-name-part taxon-name-part-type="species" reg="vannutellii">vannutellii</tp:taxon-name-part></tp:taxon-name></italic> is not like that of <italic><tp:taxon-name><tp:taxon-name-part taxon-name-part-type="genus" reg="Leptopelis">L.</tp:taxon-name-part> <tp:taxon-name-part taxon-name-part-type="species" reg="diffidens">diffidens</tp:taxon-name-part></tp:taxon-name></italic> sp. nov.</p><p>The non-sympatric species <italic><tp:taxon-name><tp:taxon-name-part taxon-name-part-type="genus" reg="Leptopelis">L.</tp:taxon-name-part> <tp:taxon-name-part taxon-name-part-type="species" reg="susanae">susanae</tp:taxon-name-part></tp:taxon-name></italic> and <italic><tp:taxon-name><tp:taxon-name-part taxon-name-part-type="genus" reg="Leptopelis">L.</tp:taxon-name-part> <tp:taxon-name-part taxon-name-part-type="species" reg="yaldeni">yaldeni</tp:taxon-name-part></tp:taxon-name></italic> Largen, 1977 have much broader digital discs, small inner metatarsal tubercles, and more extensive webbing on toes III and IV than the new species. Both are scansorial forms with more slender bodies. <italic><tp:taxon-name><tp:taxon-name-part taxon-name-part-type="genus" reg="Leptopelis">Leptopelis</tp:taxon-name-part> <tp:taxon-name-part taxon-name-part-type="species" reg="yaldeni">yaldeni</tp:taxon-name-part></tp:taxon-name></italic> has two colour phases which are clearly distinct, green and brown, like in <italic><tp:taxon-name><tp:taxon-name-part taxon-name-part-type="genus" reg="Leptopelis">L.</tp:taxon-name-part> <tp:taxon-name-part taxon-name-part-type="species" reg="ragazzii">ragazzii.</tp:taxon-name-part></tp:taxon-name></italic> Similar to <italic><tp:taxon-name><tp:taxon-name-part taxon-name-part-type="genus" reg="Leptopelis">L.</tp:taxon-name-part> <tp:taxon-name-part taxon-name-part-type="species" reg="diffidens">diffidens</tp:taxon-name-part></tp:taxon-name></italic> sp. nov., <italic><tp:taxon-name><tp:taxon-name-part taxon-name-part-type="genus" reg="Leptopelis">L.</tp:taxon-name-part> <tp:taxon-name-part taxon-name-part-type="species" reg="susanae">susanae</tp:taxon-name-part></tp:taxon-name></italic> does not show such clear dichromatism, but its general colouration clearly differs very much from the new species (compare photographs and description in <xref ref-type="bibr" rid="B18">Largen 1977</xref>).</p><p>Another species, <italic><tp:taxon-name><tp:taxon-name-part taxon-name-part-type="genus" reg="Leptopelis">L.</tp:taxon-name-part> <tp:taxon-name-part taxon-name-part-type="species" reg="concolor">concolor</tp:taxon-name-part></tp:taxon-name></italic> Ahl, 1929, recorded from the Juba river basin, south-east of the distribution area of <italic><tp:taxon-name><tp:taxon-name-part taxon-name-part-type="genus" reg="Leptopelis">L.</tp:taxon-name-part> <tp:taxon-name-part taxon-name-part-type="species" reg="diffidens">diffidens</tp:taxon-name-part></tp:taxon-name></italic> sp. nov., is a scansorial form with a similar body size that occupies coastal savanna habitats. Similar to the new species, it has reduced pedal webbing but larger discs, particularly on toes III, IV, and V. Like other arboreal <italic><tp:taxon-name><tp:taxon-name-part taxon-name-part-type="genus" reg="Leptopelis">Leptopelis</tp:taxon-name-part></tp:taxon-name></italic>, it has a slender body and a large head. The colouration of <italic><tp:taxon-name><tp:taxon-name-part taxon-name-part-type="genus" reg="Leptopelis">L.</tp:taxon-name-part> <tp:taxon-name-part taxon-name-part-type="species" reg="concolor">concolor</tp:taxon-name-part></tp:taxon-name></italic> is rather constant: light brown from above, with dark interorbital bar and an indistinct reversed ‘Y’ on dorsum.</p></tp:treatment-sec><tp:treatment-sec sec-type="Advertisement call" id="SECID0EUMBG"><title>Advertisement call.</title><p>Males usually call from tussocks surrounded by water, but also from tall and dense grass at margins of pools and puddles, and occasionally from shrubs surrounding the glade. The animal sits near the roots of the grass, but not on grass and not in water. When approached, it stops calling and becomes silent for many minutes. The calls are rather weak and may be difficult to perceive in places with background chorus of other frogs, particularly of <italic><tp:taxon-name><tp:taxon-name-part taxon-name-part-type="genus" reg="Ptychadena">Ptychadena</tp:taxon-name-part></tp:taxon-name></italic>, or with loudly shouting birds. During a rainy season, in May–June, we did not notice any significant difference in the intensity of vocalisations between day and night. However, in the same season we observed more calling individuals and more frequent calls in the parapatric population of <italic><tp:taxon-name><tp:taxon-name-part taxon-name-part-type="genus" reg="Leptopelis">L.</tp:taxon-name-part> <tp:taxon-name-part taxon-name-part-type="species" reg="montanus">montanus</tp:taxon-name-part></tp:taxon-name></italic> nom. nov. in the Bale Mountains.</p><p>Like other Ethiopian members of this species complex (<xref ref-type="bibr" rid="B18">Largen 1977</xref>; <xref ref-type="bibr" rid="B26">Schiøtz 1999</xref>), the advertisement call of <italic><tp:taxon-name><tp:taxon-name-part taxon-name-part-type="genus" reg="Leptopelis">L.</tp:taxon-name-part> <tp:taxon-name-part taxon-name-part-type="species" reg="diffidens">diffidens</tp:taxon-name-part></tp:taxon-name></italic> sp. nov. is a ‘quack’. It consists of a single note that contains eight pulses with interval of ca. 20 ms. The tone frequency is 990–2700 Hz (Fig. <xref ref-type="fig" rid="F8">8A</xref>). It is higher than in the call of the high-altitude member of the <italic><tp:taxon-name><tp:taxon-name-part taxon-name-part-type="genus" reg="Leptopelis">L.</tp:taxon-name-part> <tp:taxon-name-part taxon-name-part-type="species" reg="gramineus">gramineus</tp:taxon-name-part></tp:taxon-name></italic> complex from the Bale Mountains that also consists of a single note, however, of five pulses and with a frequency of 344–3270 Hz (Fig. <xref ref-type="fig" rid="F8">8B</xref>). According to our observations, <italic><tp:taxon-name><tp:taxon-name-part taxon-name-part-type="genus" reg="Leptopelis">L.</tp:taxon-name-part> <tp:taxon-name-part taxon-name-part-type="species" reg="diffidens">diffidens</tp:taxon-name-part></tp:taxon-name></italic> sp. nov. repeated their ‘quack’ with equal intervals of ca. 20 seconds. Another male may use the pause for his call. We did not observe two or more males calling synchronously. <xref ref-type="bibr" rid="B18">Largen (1977)</xref> mentioned a ‘scream’ that sometimes precedes the ‘quack’ in <italic><tp:taxon-name><tp:taxon-name-part taxon-name-part-type="genus" reg="Leptopelis">L.</tp:taxon-name-part> <tp:taxon-name-part taxon-name-part-type="species" reg="gramineus">gramineus</tp:taxon-name-part></tp:taxon-name></italic> from high-altitude population (<italic><tp:taxon-name><tp:taxon-name-part taxon-name-part-type="genus" reg="Leptopelis">L.</tp:taxon-name-part> <tp:taxon-name-part taxon-name-part-type="species" reg="montanus">montanus</tp:taxon-name-part></tp:taxon-name></italic> nom. nov.). We did not observe such vocalisations in the new species at any localities we visited.</p><fig id="F8" position="float" orientation="portrait"><object-id xmlns:xlink="http://www.w3.org/1999/xlink" content-type="doi" xlink:type="simple">10.3897/zookeys.1023.53404.figure8</object-id><object-id xmlns:xlink="http://www.w3.org/1999/xlink" content-type="arpha" xlink:type="simple">5AD58CF2-3207-55E5-8696-5400418287DF</object-id><label>Figure 8.</label><caption><p><bold>A</bold> comparison of singleton advertisement calls of <italic><tp:taxon-name><tp:taxon-name-part taxon-name-part-type="genus" reg="Leptopelis">Leptopelis</tp:taxon-name-part> <tp:taxon-name-part taxon-name-part-type="species" reg="diffidens">diffidens</tp:taxon-name-part></tp:taxon-name></italic> sp. nov. and <italic><tp:taxon-name><tp:taxon-name-part taxon-name-part-type="genus" reg="Leptopelis">L.</tp:taxon-name-part> <tp:taxon-name-part taxon-name-part-type="species" reg="montanus">montanus</tp:taxon-name-part></tp:taxon-name></italic> nom. nov. <bold>B</bold> oscillograms (top) and spectrograms (bottom) of advertisement calls of <italic><tp:taxon-name><tp:taxon-name-part taxon-name-part-type="genus" reg="Leptopelis">L.</tp:taxon-name-part> <tp:taxon-name-part taxon-name-part-type="species" reg="diffidens">diffidens</tp:taxon-name-part></tp:taxon-name></italic> sp. nov., <italic><tp:taxon-name><tp:taxon-name-part taxon-name-part-type="genus" reg="Leptopelis">L.</tp:taxon-name-part> <tp:taxon-name-part taxon-name-part-type="species" reg="montanus">montanus</tp:taxon-name-part></tp:taxon-name></italic> nom. nov.), and <italic><tp:taxon-name><tp:taxon-name-part taxon-name-part-type="genus" reg="Leptopelis">L.</tp:taxon-name-part> <tp:taxon-name-part taxon-name-part-type="species" reg="ragazzii">ragazzii</tp:taxon-name-part></tp:taxon-name></italic> within 40 seconds.</p></caption><graphic xmlns:xlink="http://www.w3.org/1999/xlink" xlink:href="zookeys-1023-119-g008.jpg" position="float" orientation="portrait" xlink:type="simple" id="oo_519111.jpg"><uri content-type="original_file" xlink:type="simple">https://binary.pensoft.net/fig/519111</uri></graphic></fig><p>The vocalisation of <italic><tp:taxon-name><tp:taxon-name-part taxon-name-part-type="genus" reg="Leptopelis">L.</tp:taxon-name-part> <tp:taxon-name-part taxon-name-part-type="species" reg="ragazzii">ragazzii</tp:taxon-name-part></tp:taxon-name></italic> partially resembles that of <italic><tp:taxon-name><tp:taxon-name-part taxon-name-part-type="genus" reg="Leptopelis">L.</tp:taxon-name-part> <tp:taxon-name-part taxon-name-part-type="species" reg="diffidens">diffidens</tp:taxon-name-part></tp:taxon-name></italic> sp. nov. in containing a ‘quack’ sound of similar pitch and frequency. However, it is normally preceded by a screech, lasting for ten or more seconds, that consists of 4 or 5 notes with increasing pitch and frequency (Fig. <xref ref-type="fig" rid="F8">8C</xref>). <italic><tp:taxon-name><tp:taxon-name-part taxon-name-part-type="genus" reg="Leptopelis">L.</tp:taxon-name-part> <tp:taxon-name-part taxon-name-part-type="species" reg="diffidens">diffidens</tp:taxon-name-part></tp:taxon-name></italic> sp. nov. does not produce such sounds.</p></tp:treatment-sec><tp:treatment-sec sec-type="Genetics" id="SECID0EITBG"><title>Genetics.</title><p>The 16S mitochondrial gene sequence (GenBank no. <ext-link xmlns:xlink="http://www.w3.org/1999/xlink" ext-link-type="gen" xlink:href="MN909554" xlink:type="simple">MN909554</ext-link>) of the specimen <named-content xmlns:xlink="http://www.w3.org/1999/xlink" content-type="dwc:institutional_code" xlink:type="simple">ZSM</named-content> 83/2019 (Paratype 1) matches to 99.8% the corresponding sequences obtained by other workers from tissue samples of frogs that had been collected in the Harenna Forest at Katcha and in vicinity of Rira and identified as <italic><tp:taxon-name><tp:taxon-name-part taxon-name-part-type="genus" reg="Leptopelis">L.</tp:taxon-name-part> <tp:taxon-name-part taxon-name-part-type="species" reg="gramineus">gramineus</tp:taxon-name-part></tp:taxon-name></italic>. <xref ref-type="bibr" rid="B12">Freilich et al. (2016)</xref> applied phylogenetic reconstructions based on the COI gene and found four highly divergent mitochondrial lineages in <italic><tp:taxon-name><tp:taxon-name-part taxon-name-part-type="genus" reg="Leptopelis">L.</tp:taxon-name-part> <tp:taxon-name-part taxon-name-part-type="species" reg="gramineus">gramineus</tp:taxon-name-part></tp:taxon-name></italic> with average distance of 6.4–8.0% between them. They restricted three of these clades to the east of the <abbrev xmlns:xlink="http://www.w3.org/1999/xlink" xlink:title="Great Rift Valley" id="ABBRID0EVUBG" xlink:type="simple">GRV</abbrev> and called ‘Arsi’, ‘Kibre Mengist’ and ‘Kasha’. These correspond to what we call here <italic><tp:taxon-name><tp:taxon-name-part taxon-name-part-type="genus" reg="Leptopelis">L.</tp:taxon-name-part> <tp:taxon-name-part taxon-name-part-type="species" reg="montanus">montanus</tp:taxon-name-part></tp:taxon-name></italic> nom. nov., <italic><tp:taxon-name><tp:taxon-name-part taxon-name-part-type="genus" reg="Leptopelis">L.</tp:taxon-name-part></tp:taxon-name></italic> sp. ’Borana/Sidamo’, and <italic><tp:taxon-name><tp:taxon-name-part taxon-name-part-type="genus" reg="Leptopelis">L.</tp:taxon-name-part> <tp:taxon-name-part taxon-name-part-type="species" reg="diffidens">diffidens</tp:taxon-name-part></tp:taxon-name></italic> sp. nov. (see Suppl. material <xref ref-type="supplementary-material" rid="S8">8</xref>: Table S4).</p><p>As <xref ref-type="bibr" rid="B24">Reyes-Velasco et al. (2018)</xref> showed with their genetic study using multiple RAD loci, the population from the Harenna Forest and the related population from Bore and Kibre Mengist area (<italic><tp:taxon-name><tp:taxon-name-part taxon-name-part-type="genus" reg="Leptopelis">L.</tp:taxon-name-part></tp:taxon-name></italic> sp. ‘Borana/Sidamo’) represent together a sister clade of <italic><tp:taxon-name><tp:taxon-name-part taxon-name-part-type="genus" reg="Leptopelis">L.</tp:taxon-name-part> <tp:taxon-name-part taxon-name-part-type="species" reg="susanae">susanae</tp:taxon-name-part></tp:taxon-name></italic>. This lineage diverged from the high-altitude species <italic><tp:taxon-name><tp:taxon-name-part taxon-name-part-type="genus" reg="Leptopelis">L.</tp:taxon-name-part> <tp:taxon-name-part taxon-name-part-type="species" reg="montanus">montanus</tp:taxon-name-part></tp:taxon-name></italic> nom. nov. around 4 my ago, during the Pliocene. The split between eastern and western lineages of the <italic><tp:taxon-name><tp:taxon-name-part taxon-name-part-type="genus" reg="Leptopelis">L.</tp:taxon-name-part> <tp:taxon-name-part taxon-name-part-type="species" reg="gramineus">gramineus</tp:taxon-name-part></tp:taxon-name></italic> complex took place ca. 6 my ago. Therefore, the new species from the Harenna Forest is more distantly related to species from the west of the <abbrev xmlns:xlink="http://www.w3.org/1999/xlink" xlink:title="Great Rift Valley" id="ABBRID0EIXBG" xlink:type="simple">GRV</abbrev>, hence also to <italic><tp:taxon-name><tp:taxon-name-part taxon-name-part-type="genus" reg="Leptopelis">L.</tp:taxon-name-part> <tp:taxon-name-part taxon-name-part-type="species" reg="gramineus">gramineus</tp:taxon-name-part></tp:taxon-name></italic> sensu stricto.</p><p>In order to align our material to the already defined groups we have constructed a statistical parsimony network of 16S haplotypes (showed in Fig. <xref ref-type="fig" rid="F9">9</xref>). Both, the paratype of <italic><tp:taxon-name><tp:taxon-name-part taxon-name-part-type="genus" reg="Leptopelis">L.</tp:taxon-name-part> <tp:taxon-name-part taxon-name-part-type="species" reg="diffidens">diffidens</tp:taxon-name-part></tp:taxon-name></italic> sp. nov. (GenBank no. <ext-link xmlns:xlink="http://www.w3.org/1999/xlink" ext-link-type="gen" xlink:href="MN909554" xlink:type="simple">MN909554</ext-link>) and the sequenced specimen from the Gaysay Grasslands (GenBank no. <ext-link xmlns:xlink="http://www.w3.org/1999/xlink" ext-link-type="gen" xlink:href="MN909551" xlink:type="simple">MN909551</ext-link>) clustered respectively, with the representatives of the geographic groups of the low-altitude Harenna Forest (i.e., clades ‘Harenna’ sensu <xref ref-type="bibr" rid="B24">Reyes-Velasco et al. 2018</xref> and ‘Kasha’ sensu <xref ref-type="bibr" rid="B12">Freilich et al. 2016</xref>) and of the high-altitude population that <xref ref-type="bibr" rid="B12">Freilich et al. (2016)</xref> called ‘Arsi’ and <xref ref-type="bibr" rid="B24">Reyes-Velasco et al. (2018)</xref> called ‘Bale Mountains’.</p><fig id="F9" position="float" orientation="portrait"><object-id xmlns:xlink="http://www.w3.org/1999/xlink" content-type="doi" xlink:type="simple">10.3897/zookeys.1023.53404.figure9</object-id><object-id xmlns:xlink="http://www.w3.org/1999/xlink" content-type="arpha" xlink:type="simple">66D1F565-16B9-5972-B848-E489ACB3EAC9</object-id><label>Figure 9.</label><caption><p>Network of haplotypes and a map showing the distribution of the <italic><tp:taxon-name><tp:taxon-name-part taxon-name-part-type="genus" reg="Leptopelis">Leptopelis</tp:taxon-name-part> <tp:taxon-name-part taxon-name-part-type="species" reg="gramineus">gramineus</tp:taxon-name-part></tp:taxon-name></italic> species complex members: <italic><tp:taxon-name><tp:taxon-name-part taxon-name-part-type="genus" reg="Leptopelis">L.</tp:taxon-name-part> <tp:taxon-name-part taxon-name-part-type="species" reg="gramineus">gramineus</tp:taxon-name-part></tp:taxon-name></italic> (filled circle), <italic><tp:taxon-name><tp:taxon-name-part taxon-name-part-type="genus" reg="Leptopelis">L.</tp:taxon-name-part></tp:taxon-name></italic> sp. ‘Shewa’ (empty circle), <italic><tp:taxon-name><tp:taxon-name-part taxon-name-part-type="genus" reg="Leptopelis">L.</tp:taxon-name-part> <tp:taxon-name-part taxon-name-part-type="species" reg="montanus">montanus</tp:taxon-name-part></tp:taxon-name></italic> nom. nov. (empty triangle), <italic><tp:taxon-name><tp:taxon-name-part taxon-name-part-type="genus" reg="Leptopelis">L.</tp:taxon-name-part> <tp:taxon-name-part taxon-name-part-type="species" reg="diffidens">diffidens</tp:taxon-name-part></tp:taxon-name></italic> sp. nov. (filled square), <italic><tp:taxon-name><tp:taxon-name-part taxon-name-part-type="genus" reg="Leptopelis">L.</tp:taxon-name-part></tp:taxon-name></italic> sp. ‘Borana/Sidamo’ (empty diamond). Type localities of the described species are marked with a cross. The colours on the haplotypes chart correspond to various groups recognised by <xref ref-type="bibr" rid="B22">Mengistu et al. (2012)</xref>, <xref ref-type="bibr" rid="B12">Freilich et al. (2016)</xref> and <xref ref-type="bibr" rid="B24">Reyes-Velasco et al. (2018)</xref>. The symbols in the legend correspond to populations shown on the map.</p></caption><graphic xmlns:xlink="http://www.w3.org/1999/xlink" xlink:href="zookeys-1023-119-g009.jpg" position="float" orientation="portrait" xlink:type="simple" id="oo_519112.jpg"><uri content-type="original_file" xlink:type="simple">https://binary.pensoft.net/fig/519112</uri></graphic></fig></tp:treatment-sec><tp:treatment-sec sec-type="etymology" id="SECID0EV2BG"><title>Etymology.</title><p>The Latin adjective <italic><tp:taxon-name><tp:taxon-name-part taxon-name-part-type="genus" reg="Leptopelis"/><tp:taxon-name-part taxon-name-part-type="species" reg="diffidens">diffidens</tp:taxon-name-part></tp:taxon-name></italic> (used here in nominative singular) means diffident, anxious, shy, mistrustful. This name refers to the behaviour of this frog that appears even more cryptic and defensive than <italic><tp:taxon-name><tp:taxon-name-part taxon-name-part-type="genus" reg="Leptopelis">L.</tp:taxon-name-part> <tp:taxon-name-part taxon-name-part-type="species" reg="gramineus">gramineus</tp:taxon-name-part></tp:taxon-name></italic> from other populations. The vocalisation of a male is so quiet that the animal is very difficult to locate and to spot. When approached, at a distance of only 5 m, it stops calling and remains silent until the disturber has gone away or has not moved for at least 10 minutes. As a vernacular name for this species, we propose ‘Harenna Burrowing Treefrog’.</p></tp:treatment-sec><tp:treatment-sec sec-type="distribution" id="SECID0EQ3BG"><title>Distribution and habitat.</title><p>According to our current knowledge, the new species is endemic to the Harenna Forest where it occurs at elevations of 1400–2300 m a.s.l. We observed these frogs and recorded vocalisations at the following localities, which are glades in a tall forest: Gola, Hacho, Harawa, Haro Alati, Hordoba, Kaffa Guasaa, Manyate, Megano, Segoba, Sire, Woraba, and Yagana (Fig. <xref ref-type="fig" rid="F9">9</xref>). This species was also collected many times from Katcha and nearby localities.</p><p><italic><tp:taxon-name><tp:taxon-name-part taxon-name-part-type="genus" reg="Leptopelis">Leptopelis</tp:taxon-name-part> <tp:taxon-name-part taxon-name-part-type="species" reg="diffidens">diffidens</tp:taxon-name-part></tp:taxon-name></italic> sp. nov. seems to be confined to glades in the forest that are temporarily flooded with rain water during rainy season. These frogs do not live in areas of dense high trees, where they are replaced by <italic><tp:taxon-name><tp:taxon-name-part taxon-name-part-type="genus" reg="Leptopelis">L.</tp:taxon-name-part> <tp:taxon-name-part taxon-name-part-type="species" reg="ragazzii">ragazzii</tp:taxon-name-part></tp:taxon-name></italic>, typically found along streams. These two species never occur syntopically. We also did not encounter <italic><tp:taxon-name><tp:taxon-name-part taxon-name-part-type="genus" reg="Leptopelis">L.</tp:taxon-name-part> <tp:taxon-name-part taxon-name-part-type="species" reg="diffidens">diffidens</tp:taxon-name-part></tp:taxon-name></italic> sp. nov. in man-made open areas in the forest, such as clearings, plantations, or settlements. However, we found two males of <italic><tp:taxon-name><tp:taxon-name-part taxon-name-part-type="genus" reg="Leptopelis">L.</tp:taxon-name-part> <tp:taxon-name-part taxon-name-part-type="species" reg="ragazzii">ragazzii</tp:taxon-name-part></tp:taxon-name></italic> (brown and green phase) on Aboye, a large clearing regularly used for barley plantation. Moreover, unlike <italic><tp:taxon-name><tp:taxon-name-part taxon-name-part-type="genus" reg="Leptopelis">L.</tp:taxon-name-part> <tp:taxon-name-part taxon-name-part-type="species" reg="ragazzii">ragazzii</tp:taxon-name-part></tp:taxon-name></italic> and the highland members of the <italic><tp:taxon-name><tp:taxon-name-part taxon-name-part-type="genus" reg="Leptopelis">L.</tp:taxon-name-part> <tp:taxon-name-part taxon-name-part-type="species" reg="gramineus">gramineus</tp:taxon-name-part></tp:taxon-name></italic> complex whose larvae live in fast-flowing water, the new species uses lentic or slow-flowing waterbodies for breeding and does not occur at fast flowing streams (Fig. <xref ref-type="fig" rid="F9">9</xref>). We assume therefore that this frog requires a certain flora composition and environmental, particularly hydrological, conditions that are available only in natural glades.</p><p><italic><tp:taxon-name><tp:taxon-name-part taxon-name-part-type="genus" reg="Leptopelis">Leptopelis</tp:taxon-name-part> <tp:taxon-name-part taxon-name-part-type="species" reg="diffidens">diffidens</tp:taxon-name-part></tp:taxon-name></italic> sp. nov. shares breeding sites with <italic><tp:taxon-name><tp:taxon-name-part taxon-name-part-type="genus" reg="Phrynobatrachus">Phrynobatrachus</tp:taxon-name-part> <tp:taxon-name-part taxon-name-part-type="species" reg="inexpectatus">inexpectatus</tp:taxon-name-part></tp:taxon-name></italic>, <italic><tp:taxon-name><tp:taxon-name-part taxon-name-part-type="genus" reg="Ptychadena">Ptychadena</tp:taxon-name-part></tp:taxon-name></italic> sp., and <italic><tp:taxon-name><tp:taxon-name-part taxon-name-part-type="genus" reg="Xenopus">Xenopus</tp:taxon-name-part> <tp:taxon-name-part taxon-name-part-type="species" reg="clivii">clivii</tp:taxon-name-part></tp:taxon-name></italic>. We observed this even in the middle of Manyate, a large village in the south of the Harenna Forest, because it has been built around a natural glade that retained its flora and hydrological characteristics.</p><p>An altitudinal and ecological barrier exists between <italic><tp:taxon-name><tp:taxon-name-part taxon-name-part-type="genus" reg="Leptopelis">L.</tp:taxon-name-part> <tp:taxon-name-part taxon-name-part-type="species" reg="diffidens">diffidens</tp:taxon-name-part></tp:taxon-name></italic> sp. nov. and the not-yet-named montane grassland-dwelling <italic><tp:taxon-name><tp:taxon-name-part taxon-name-part-type="genus" reg="Leptopelis">L.</tp:taxon-name-part> <tp:taxon-name-part taxon-name-part-type="species" reg="montanus">montanus</tp:taxon-name-part></tp:taxon-name></italic> nom. nov.: <italic><tp:taxon-name><tp:taxon-name-part taxon-name-part-type="genus" reg="Leptopelis">L.</tp:taxon-name-part> <tp:taxon-name-part taxon-name-part-type="species" reg="diffidens">diffidens</tp:taxon-name-part></tp:taxon-name></italic> sp. nov. does not ascend the Harenna Escarpment and is absent already in the sub-alpine heathlands, i.e., above 2500 m a.s.l. On the other hand, <italic><tp:taxon-name><tp:taxon-name-part taxon-name-part-type="genus" reg="Leptopelis">L.</tp:taxon-name-part> <tp:taxon-name-part taxon-name-part-type="species" reg="montanus">montanus</tp:taxon-name-part></tp:taxon-name></italic> nom. nov. that is distributed in the high-altitude areas, including the Sanetti Plateau, was not recorded in the areas directly adjacent to the Harenna Escarpment that have elevations around 4000 m a.s.l.; hence, no contact zone seems to exist here (Fig. <xref ref-type="fig" rid="F9">9</xref>). <italic><tp:taxon-name><tp:taxon-name-part taxon-name-part-type="genus" reg="Leptopelis">Leptopelis</tp:taxon-name-part> <tp:taxon-name-part taxon-name-part-type="species" reg="diffidens">diffidens</tp:taxon-name-part></tp:taxon-name></italic> sp. nov. may not range west beyond the Ladamo mountain chain because suitable glades are absent there. This ridge also seems to isolate <italic><tp:taxon-name><tp:taxon-name-part taxon-name-part-type="genus" reg="Leptopelis">L.</tp:taxon-name-part> <tp:taxon-name-part taxon-name-part-type="species" reg="diffidens">diffidens</tp:taxon-name-part></tp:taxon-name></italic> sp. nov. from populations of <italic><tp:taxon-name><tp:taxon-name-part taxon-name-part-type="genus" reg="Leptopelis">L.</tp:taxon-name-part></tp:taxon-name></italic> sp. ‘Borana/Sidamo’, a not-yet-named sister clade which was reported from localities further west, in Borana and in northern Sidamo (<xref ref-type="bibr" rid="B24">Reyes-Velasco et al. 2018</xref>). In the east, the range of <italic><tp:taxon-name><tp:taxon-name-part taxon-name-part-type="genus" reg="Leptopelis">L.</tp:taxon-name-part> <tp:taxon-name-part taxon-name-part-type="species" reg="diffidens">diffidens</tp:taxon-name-part></tp:taxon-name></italic> sp. nov. reaches into Berbere area of the Harenna Forest where the forest gradually transits to bushland and savanna. The southern range boundary seems to be at Manyate and Haro Alati glade. South of this line glades disappear and the forest merges with Acacia bushland.</p></tp:treatment-sec><tp:treatment-sec sec-type="description" id="SECID0ELDAI"><title>Sexual characters.</title><p>Males can be distinguished from females by a much smaller body size, less robust body, larger head, and the presence of pectoral glands.</p></tp:treatment-sec><tp:treatment-sec sec-type="natural history" id="SECID0EQDAI"><title>Natural history.</title><p><italic><tp:taxon-name><tp:taxon-name-part taxon-name-part-type="genus" reg="Leptopelis">Leptopelis</tp:taxon-name-part> <tp:taxon-name-part taxon-name-part-type="species" reg="diffidens">diffidens</tp:taxon-name-part></tp:taxon-name></italic> sp. nov. is a ground-dwelling and semi-fossorial frog that spends most of its life hidden. In the dry season it is nocturnal, but in the rainy season we did not notice a significant difference between diurnal and nocturnal activity patterns at least in males.</p><p>Since we found a gravid female of <italic><tp:taxon-name><tp:taxon-name-part taxon-name-part-type="genus" reg="Leptopelis">L.</tp:taxon-name-part> <tp:taxon-name-part taxon-name-part-type="species" reg="diffidens">diffidens</tp:taxon-name-part></tp:taxon-name></italic> sp. nov. and individuals at the last stages of metamorphosis on the same day and at the same locality, we assume that this species breeds more than once a year. Its breeding seasons appear to be out of sync with that of the parapatric high-altitude population of <italic><tp:taxon-name><tp:taxon-name-part taxon-name-part-type="genus" reg="Leptopelis">L.</tp:taxon-name-part> <tp:taxon-name-part taxon-name-part-type="species" reg="montanus">montanus</tp:taxon-name-part></tp:taxon-name></italic> nom. nov. in the Bale Mountains. We found metamorphs of <italic><tp:taxon-name><tp:taxon-name-part taxon-name-part-type="genus" reg="Leptopelis">L.</tp:taxon-name-part> <tp:taxon-name-part taxon-name-part-type="species" reg="diffidens">diffidens</tp:taxon-name-part></tp:taxon-name></italic> sp. nov. (<named-content xmlns:xlink="http://www.w3.org/1999/xlink" content-type="dwc:institutional_code" xlink:type="simple">ZSM</named-content> 82/2019 and <named-content xmlns:xlink="http://www.w3.org/1999/xlink" content-type="dwc:institutional_code" xlink:type="simple">ZSM</named-content> 172/2019) in June, at the end of the short rainy season. A few days earlier we had visited a population of <italic><tp:taxon-name><tp:taxon-name-part taxon-name-part-type="genus" reg="Leptopelis">L.</tp:taxon-name-part> <tp:taxon-name-part taxon-name-part-type="species" reg="montanus">montanus</tp:taxon-name-part></tp:taxon-name></italic> nom. nov. in the Gaysay Grasslands and found neither metamorphs nor larvae. The rainy season there had just begun. In the Web Valley, Bale Mountains, we observed large tadpoles of <italic><tp:taxon-name><tp:taxon-name-part taxon-name-part-type="genus" reg="Leptopelis">L.</tp:taxon-name-part> <tp:taxon-name-part taxon-name-part-type="species" reg="montanus">montanus</tp:taxon-name-part></tp:taxon-name></italic> nom. nov. in the middle of February, at the end of a dry season. However, just a week later at Katcha in the Harenna Forest we found all puddles dried, and no frogs were around. During another trip, we found tadpoles in advanced development stages and metamorphs of <italic><tp:taxon-name><tp:taxon-name-part taxon-name-part-type="genus" reg="Leptopelis">L.</tp:taxon-name-part> <tp:taxon-name-part taxon-name-part-type="species" reg="montanus">montanus</tp:taxon-name-part></tp:taxon-name></italic> nom. nov. in vicinity of Dinsho village, Bale Mountains, in early November but saw neither adults nor larvae of <italic><tp:taxon-name><tp:taxon-name-part taxon-name-part-type="genus" reg="Leptopelis">L.</tp:taxon-name-part> <tp:taxon-name-part taxon-name-part-type="species" reg="diffidens">diffidens</tp:taxon-name-part></tp:taxon-name></italic> sp. nov. after that in the Harenna Forest where the rainy season was approaching its end.</p></tp:treatment-sec><tp:treatment-sec sec-type="Larva" id="SECID0EAHAI"><title>Larva.</title><p>The tadpole of <italic><tp:taxon-name><tp:taxon-name-part taxon-name-part-type="genus" reg="Leptopelis">L.</tp:taxon-name-part> <tp:taxon-name-part taxon-name-part-type="species" reg="gramineus">gramineus</tp:taxon-name-part></tp:taxon-name></italic> has been described by <xref ref-type="bibr" rid="B18">Largen (1977)</xref> based on specimens from high-altitude populations and compared with the tadpole of sympatric <italic><tp:taxon-name><tp:taxon-name-part taxon-name-part-type="genus" reg="Leptopelis">L.</tp:taxon-name-part> <tp:taxon-name-part taxon-name-part-type="species" reg="ragazzii">ragazzii</tp:taxon-name-part></tp:taxon-name></italic> by <xref ref-type="bibr" rid="B27">Tiutenko and Zinenko (2019)</xref>. Considering the morphological similarity and close phylogenetic relationship of <italic><tp:taxon-name><tp:taxon-name-part taxon-name-part-type="genus" reg="Leptopelis">L.</tp:taxon-name-part> <tp:taxon-name-part taxon-name-part-type="species" reg="diffidens">diffidens</tp:taxon-name-part></tp:taxon-name></italic> sp. nov. we expect the tadpole of the new species to be similar to the tadpoles in the rest of this species complex. Except for one specimen <named-content xmlns:xlink="http://www.w3.org/1999/xlink" content-type="dwc:institutional_code" xlink:type="simple">ZSM</named-content> 172/2019 at Gosner stage 43, no larvae of <italic><tp:taxon-name><tp:taxon-name-part taxon-name-part-type="genus" reg="Leptopelis">L.</tp:taxon-name-part> <tp:taxon-name-part taxon-name-part-type="species" reg="diffidens">diffidens</tp:taxon-name-part></tp:taxon-name></italic> sp. nov. have been collected so far. This specimen was at time of collection shortly before leaving water and resembles an adult <italic><tp:taxon-name><tp:taxon-name-part taxon-name-part-type="genus" reg="Leptopelis">L.</tp:taxon-name-part> <tp:taxon-name-part taxon-name-part-type="species" reg="diffidens">diffidens</tp:taxon-name-part></tp:taxon-name></italic> sp. nov. closely enough to permit positive identification. It has completely developed forelimbs. Instead of larval mouthparts it has an almost completely developed oral cavity and even a tongue. However, the development of the mouth opening is incomplete: it is only 2.4 mm wide, oval, and directed forward. Additionally, the tympanum is not yet present. All measurements are a little larger than those of another specimen (<named-content xmlns:xlink="http://www.w3.org/1999/xlink" content-type="dwc:institutional_code" xlink:type="simple">ZSM</named-content> 82/2019) that we found at the same locality in a more advanced metamorphotic stage (see Suppl. material <xref ref-type="supplementary-material" rid="S5">5</xref>: Table S1).</p></tp:treatment-sec><tp:treatment-sec sec-type="Status of other cryptic species in Leptopelis gramineus complex" id="SECID0EZJAI"><title>Status of other cryptic species in <italic><tp:taxon-name><tp:taxon-name-part taxon-name-part-type="genus" reg="Leptopelis">Leptopelis</tp:taxon-name-part> <tp:taxon-name-part taxon-name-part-type="species" reg="gramineus">gramineus</tp:taxon-name-part></tp:taxon-name></italic> complex.</title><p><xref ref-type="bibr" rid="B18">Largen (1977)</xref> pointed out in his review of the Ethiopian <italic><tp:taxon-name><tp:taxon-name-part taxon-name-part-type="genus" reg="Leptopelis">Leptopelis</tp:taxon-name-part></tp:taxon-name></italic> that there is a “<italic>great variation of size which has been demonstrated between, but not within, populations</italic>” of <italic><tp:taxon-name><tp:taxon-name-part taxon-name-part-type="genus" reg="Leptopelis">L.</tp:taxon-name-part> <tp:taxon-name-part taxon-name-part-type="species" reg="gramineus">gramineus</tp:taxon-name-part></tp:taxon-name></italic>. Since his so-called ‘populations’ are now treated as cryptic species, the pattern of these size differences has become clearer. The high-altitude species are generally considerably larger than the low-altitude ones. The 12 small male specimens from Wando (<named-content xmlns:xlink="http://www.w3.org/1999/xlink" content-type="dwc:institutional_code" xlink:type="simple">BMNH</named-content> 1973.2164-2176) that Largen mentions are probably of the species that we call here <italic><tp:taxon-name><tp:taxon-name-part taxon-name-part-type="genus" reg="Leptopelis">L.</tp:taxon-name-part></tp:taxon-name></italic> sp. ‘Borana/Sidamo’ which is closely related to <italic><tp:taxon-name><tp:taxon-name-part taxon-name-part-type="genus" reg="Leptopelis">L.</tp:taxon-name-part> <tp:taxon-name-part taxon-name-part-type="species" reg="diffidens">diffidens</tp:taxon-name-part></tp:taxon-name></italic> sp. nov. that is characterised by the same ‘dwarfism’. The largest (<named-content xmlns:xlink="http://www.w3.org/1999/xlink" content-type="dwc:institutional_code" xlink:type="simple">BMNH</named-content> 1975.1638) of the 27 males examined of this species measured 29.6 mm. The largest of four females examined measured 40.0 mm. The mean <abbrev xmlns:xlink="http://www.w3.org/1999/xlink" xlink:title="snout-vent length" id="ABBRID0EFMAI" xlink:type="simple">SVL</abbrev> values are 25.4 (males) and 38.6 mm (females).</p><p>The population at the high-altitude lake Wonchi that Largen also mentions as an example of small-sized <italic><tp:taxon-name><tp:taxon-name-part taxon-name-part-type="genus" reg="Leptopelis">L.</tp:taxon-name-part> <tp:taxon-name-part taxon-name-part-type="species" reg="gramineus">gramineus</tp:taxon-name-part></tp:taxon-name></italic> requires an additional study. Unfortunately, we did not find the specimens that Largen refers to (AAU H.548/1–2 and AAU H.718/1–4) during our visit in the <named-content xmlns:xlink="http://www.w3.org/1999/xlink" content-type="dwc:institutional_code" xlink:type="simple">ZNHM</named-content>. Geographically this population should be within the range of <italic><tp:taxon-name><tp:taxon-name-part taxon-name-part-type="genus" reg="Leptopelis">L.</tp:taxon-name-part></tp:taxon-name></italic> sp. ‘Shewa’, and the locality is situated at high elevation of almost 3500 m a.s.l. This was also confirmed by DNA barcoding performed by <xref ref-type="bibr" rid="B22">Mengistu et al. (2012)</xref>. Whether small body size is typical for this population, is yet to be determined.</p><p>For resolving the taxonomic status of the western populations of <italic><tp:taxon-name><tp:taxon-name-part taxon-name-part-type="genus" reg="Leptopelis">L.</tp:taxon-name-part> <tp:taxon-name-part taxon-name-part-type="species" reg="gramineus">gramineus</tp:taxon-name-part></tp:taxon-name></italic>, new material and DNA samples from the type locality or from nearby highlands in Ethiopian administrative zones Gamo Gofa, Keffa, Wolayita, Kenta, and Dawuro are required together with further studies of morphological differences, bioacoustics, ecology, and contact zones. <xref ref-type="bibr" rid="B22">Mengistu et al. (2012)</xref> mentioned tissue samples of specimens from Gamo Gofa, but did not report any further results of their analysis. Other workers (<xref ref-type="bibr" rid="B12">Freilich et al. 2016</xref>; <xref ref-type="bibr" rid="B24">Reyes-Velasco et al. 2018</xref>) did not include topotypic material in their published results. <xref ref-type="bibr" rid="B24">Reyes-Velasco et al. (2018)</xref> had obtained nuclear DNA sequences of vouchers from Dorse and Chencha (Gamo Gofa), and from Bonga (Keffa), places at and close to the type locality, but apparently did not use them in their analysis for some reason. Jimma is the geographically closest locality from which DNA sequences were analysed so far. <xref ref-type="bibr" rid="B24">Reyes-Velasco et al. (2018)</xref> found that this population is rather different from <italic><tp:taxon-name><tp:taxon-name-part taxon-name-part-type="genus" reg="Leptopelis">L.</tp:taxon-name-part> <tp:taxon-name-part taxon-name-part-type="species" reg="gramineus">gramineus</tp:taxon-name-part></tp:taxon-name></italic> further north, around Addis Ababa, Wonchi, and at other localities in Shewa and Gojam (<italic><tp:taxon-name><tp:taxon-name-part taxon-name-part-type="genus" reg="Leptopelis">L.</tp:taxon-name-part></tp:taxon-name></italic> sp. ‘Shewa’). We compared specimens of <italic><tp:taxon-name><tp:taxon-name-part taxon-name-part-type="genus" reg="Leptopelis">L.</tp:taxon-name-part> <tp:taxon-name-part taxon-name-part-type="species" reg="gramineus">gramineus</tp:taxon-name-part></tp:taxon-name></italic> sensu stricto (paralectotypes and topotypic specimens housed in <named-content xmlns:xlink="http://www.w3.org/1999/xlink" content-type="dwc:institutional_code" xlink:type="simple">BMNH</named-content>) with specimens from the north and found considerable difference between these populations in digital discs size, skin surface structure, body size and colouration. Therefore, it appears likely that the ‘northern’ population (<italic><tp:taxon-name><tp:taxon-name-part taxon-name-part-type="genus" reg="Leptopelis">L.</tp:taxon-name-part></tp:taxon-name></italic> sp. ‘Shewa’) represents a different species. <xref ref-type="bibr" rid="B1">Ahl (1924</xref>: 9) described a new species <italic><tp:taxon-name><tp:taxon-name-part taxon-name-part-type="genus" reg="Pseudocassina">Pseudocassina</tp:taxon-name-part> <tp:taxon-name-part taxon-name-part-type="species" reg="rugosa">rugosa</tp:taxon-name-part></tp:taxon-name></italic>, with type locality in Meta. In his later work he assigned it to the genus <italic><tp:taxon-name><tp:taxon-name-part taxon-name-part-type="genus" reg="Leptopelis">Leptopelis</tp:taxon-name-part></tp:taxon-name></italic> (<xref ref-type="bibr" rid="B2">Ahl 1931</xref>: 222) without any explanation. Largen synonymised <italic><tp:taxon-name><tp:taxon-name-part taxon-name-part-type="genus" reg="Leptopelis">L.</tp:taxon-name-part> <tp:taxon-name-part taxon-name-part-type="species" reg="rugosus">rugosus</tp:taxon-name-part></tp:taxon-name></italic> with <italic><tp:taxon-name><tp:taxon-name-part taxon-name-part-type="genus" reg="Leptopelis">L.</tp:taxon-name-part> <tp:taxon-name-part taxon-name-part-type="species" reg="gramineus">gramineus</tp:taxon-name-part></tp:taxon-name></italic> in the course of a revision of Ethiopian <italic><tp:taxon-name><tp:taxon-name-part taxon-name-part-type="genus" reg="Leptopelis">Leptopelis</tp:taxon-name-part></tp:taxon-name></italic> (<xref ref-type="bibr" rid="B18">Largen 1977</xref>). If comparison of genetic, acoustic, and morphological data with topotypic material would confirm a sufficient level of divergence, reinstatement of <italic><tp:taxon-name><tp:taxon-name-part taxon-name-part-type="genus" reg="Leptopelis">Leptopelis</tp:taxon-name-part> <tp:taxon-name-part taxon-name-part-type="species" reg="rugosus">rugosus</tp:taxon-name-part></tp:taxon-name></italic> (Ahl, 1924) may be considered. Also, it is not clear how far this putative species ranges southwards, so there is no confidence that it does reach the type territory of <italic><tp:taxon-name><tp:taxon-name-part taxon-name-part-type="genus" reg="Leptopelis">L.</tp:taxon-name-part> <tp:taxon-name-part taxon-name-part-type="species" reg="gramineus">gramineus</tp:taxon-name-part></tp:taxon-name></italic>.</p><fig id="F10" position="float" orientation="portrait"><object-id xmlns:xlink="http://www.w3.org/1999/xlink" content-type="doi" xlink:type="simple">10.3897/zookeys.1023.53404.figure10</object-id><object-id xmlns:xlink="http://www.w3.org/1999/xlink" content-type="arpha" xlink:type="simple">8814DDB9-1A7C-5360-BC27-58D9A3EA9A49</object-id><label>Figure 10.</label><caption><p><bold>A, B</bold> Habitats of <italic><tp:taxon-name><tp:taxon-name-part taxon-name-part-type="genus" reg="Leptopelis">Leptopelis</tp:taxon-name-part> <tp:taxon-name-part taxon-name-part-type="species" reg="diffidens">diffidens</tp:taxon-name-part></tp:taxon-name></italic> sp. nov. in the Harenna Forest – Segoba glade and Manyate village <bold>C</bold> habitat of <italic><tp:taxon-name><tp:taxon-name-part taxon-name-part-type="genus" reg="Leptopelis">L.</tp:taxon-name-part> <tp:taxon-name-part taxon-name-part-type="species" reg="montanus">montanus</tp:taxon-name-part></tp:taxon-name></italic> nom. nov. in the Web Valley, Bale Mountains <bold>D</bold> habitat of <italic><tp:taxon-name><tp:taxon-name-part taxon-name-part-type="genus" reg="Leptopelis">L.</tp:taxon-name-part></tp:taxon-name></italic> sp. ‘Shewa’ in Menz-Guassa.</p></caption><graphic xmlns:xlink="http://www.w3.org/1999/xlink" xlink:href="zookeys-1023-119-g010.jpg" position="float" orientation="portrait" xlink:type="simple" id="oo_519113.jpg"><uri content-type="original_file" xlink:type="simple">https://binary.pensoft.net/fig/519113</uri></graphic></fig><p>In the same paper <xref ref-type="bibr" rid="B1">Ahl (1924)</xref> described <italic><tp:taxon-name><tp:taxon-name-part taxon-name-part-type="genus" reg="Pseudocassina">Pseudocassina</tp:taxon-name-part> <tp:taxon-name-part taxon-name-part-type="species" reg="ocellata">ocellata</tp:taxon-name-part></tp:taxon-name></italic>, another species that <xref ref-type="bibr" rid="B18">Largen (1977)</xref> synonymised with <italic><tp:taxon-name><tp:taxon-name-part taxon-name-part-type="genus" reg="Leptopelis">L.</tp:taxon-name-part> <tp:taxon-name-part taxon-name-part-type="species" reg="gramineus">gramineus</tp:taxon-name-part></tp:taxon-name></italic>. Its type locality is Dida Plateau (‘Hochebene Didda’) which he first erroneously placed in Somalia, as he did with some other specimens collected by Neumann and Erlanger (see discussion in <xref ref-type="bibr" rid="B17">Largen 1975</xref>). This plateau is in fact situated in the Arsi Mountains, and the <italic><tp:taxon-name><tp:taxon-name-part taxon-name-part-type="genus" reg="Leptopelis">Leptopelis</tp:taxon-name-part></tp:taxon-name></italic> population there is certainly conspecific with frogs from other localities in Arsi and Bale. According to the published genetic data, this clade is reproductively isolated from other lineages of <italic><tp:taxon-name><tp:taxon-name-part taxon-name-part-type="genus" reg="Leptopelis">L.</tp:taxon-name-part> <tp:taxon-name-part taxon-name-part-type="species" reg="gramineus">gramineus</tp:taxon-name-part></tp:taxon-name></italic> complex to the west from the <abbrev xmlns:xlink="http://www.w3.org/1999/xlink" xlink:title="Great Rift Valley" id="ABBRID0ENVAI" xlink:type="simple">GRV</abbrev> and could have limited exchange of genetic material with Kofele lineages sensu <xref ref-type="bibr" rid="B24">Reyes-Velasco et al. (2018)</xref>. Therefore, we resurrect this species from synonymy and raise <italic><tp:taxon-name><tp:taxon-name-part taxon-name-part-type="genus" reg="Leptopelis">L.</tp:taxon-name-part> <tp:taxon-name-part taxon-name-part-type="species" reg="ocellatus">ocellatus</tp:taxon-name-part></tp:taxon-name></italic> (Ahl, 1924) to the status of a valid species in genus <italic><tp:taxon-name><tp:taxon-name-part taxon-name-part-type="genus" reg="Leptopelis">Leptopelis</tp:taxon-name-part></tp:taxon-name></italic>. As the vernacular English name we propose ‘Ocellated Burrowing Treefrog’ because it describes the typical colouration of this animal and matches the original description by <xref ref-type="bibr" rid="B1">Ahl (1924)</xref>. However, the Latin name <italic><tp:taxon-name><tp:taxon-name-part taxon-name-part-type="genus" reg="Leptopelis"/><tp:taxon-name-part taxon-name-part-type="species" reg="ocellatus">ocellatus</tp:taxon-name-part></tp:taxon-name></italic> is not available in this genus because a valid species from West Africa was described earlier and now bears the same name: <italic><tp:taxon-name><tp:taxon-name-part taxon-name-part-type="genus" reg="Leptopelis">L.</tp:taxon-name-part> <tp:taxon-name-part taxon-name-part-type="species" reg="ocellatus">ocellatus</tp:taxon-name-part></tp:taxon-name></italic> (Mocquard, 1902). In accordance with Article 50 and Paragraph 3 of Article 60 of ICZN, we establish a substitute name <italic><tp:taxon-name><tp:taxon-name-part taxon-name-part-type="genus" reg="Leptopelis">Leptopelis</tp:taxon-name-part> <tp:taxon-name-part taxon-name-part-type="species" reg="montanus">montanus</tp:taxon-name-part></tp:taxon-name></italic> nom. nov. for <italic><tp:taxon-name><tp:taxon-name-part taxon-name-part-type="genus" reg="Leptopelis">Leptopelis</tp:taxon-name-part> <tp:taxon-name-part taxon-name-part-type="species" reg="ocellatus">ocellatus</tp:taxon-name-part></tp:taxon-name></italic> (Ahl, 1924) to resolve its homonymy with <italic><tp:taxon-name><tp:taxon-name-part taxon-name-part-type="genus" reg="Leptopelis">Leptopelis</tp:taxon-name-part> <tp:taxon-name-part taxon-name-part-type="species" reg="ocellatus">ocellatus</tp:taxon-name-part></tp:taxon-name></italic> (Mocquard, 1902).</p></tp:treatment-sec><tp:treatment-sec sec-type="etymology" id="SECID0EBYAI"><title>Etymology.</title><p>The new specific name <italic><tp:taxon-name><tp:taxon-name-part taxon-name-part-type="genus" reg="Leptopelis"/><tp:taxon-name-part taxon-name-part-type="species" reg="montanus">montanus</tp:taxon-name-part></tp:taxon-name></italic> (living in mountains, montane) refers to the fact that this species ranges into afromontane areas up to elevation of almost 4000 m a.s.l., thus being a <italic><tp:taxon-name><tp:taxon-name-part taxon-name-part-type="genus" reg="Leptopelis">Leptopelis</tp:taxon-name-part></tp:taxon-name></italic> with probably the highest altitudinal distribution. The name is an adjective in nominative singular.</p></tp:treatment-sec><tp:treatment-sec><!--Section generated to contain objects referenced in tp:taxon-treatment.--><supplementary-material xmlns:xlink="http://www.w3.org/1999/xlink" id="S5" position="float" orientation="portrait" xlink:type="simple"><object-id content-type="doi" xlink:type="simple">10.3897/zookeys.1023.53404.suppl5</object-id><object-id content-type="arpha" xlink:type="simple">197E04E5-68B9-5939-91A6-CCDED6EEEF8A</object-id><label>Supplementary material 5</label><caption><p>Table S1. Morphometric measurements of specimens from three populations of <italic><tp:taxon-name><tp:taxon-name-part taxon-name-part-type="genus" reg="Leptopelis">Leptopelis</tp:taxon-name-part> <tp:taxon-name-part taxon-name-part-type="species" reg="gramineus">gramineus</tp:taxon-name-part></tp:taxon-name></italic> complex</p></caption><statement content-type="dataType"><label>Data type</label><p>morphological</p></statement><statement content-type="notes"><label>Explanation note</label><p>The table contains morphometric data from 45 specimens found in collections., including the holotype and the paratypes of <italic><tp:taxon-name><tp:taxon-name-part taxon-name-part-type="genus" reg="Leptopelis">L.</tp:taxon-name-part> <tp:taxon-name-part taxon-name-part-type="species" reg="diffidens">diffidens</tp:taxon-name-part></tp:taxon-name></italic> sp. nov. For meaning of abbreviations see Material and methods in the main article text.</p></statement><media xlink:href="zookeys-1023-119-s005.csv" mimetype="text" mime-subtype="csv" position="float" orientation="portrait" xlink:type="simple" id="oo_519118.csv"><uri content-type="original_file" xlink:type="simple">https://binary.pensoft.net/file/519118</uri></media><permissions><license xlink:type="simple"><license-p>This dataset is made available under the Open Database License (http://opendatacommons.org/licenses/odbl/1.0/). The Open Database License (ODbL) is a license agreement intended to allow users to freely share, modify, and use this Dataset while maintaining this same freedom for others, provided that the original source and author(s) are credited.</license-p></license></permissions><attrib specific-use="authors">Arthur Tiutenko</attrib></supplementary-material><supplementary-material xmlns:xlink="http://www.w3.org/1999/xlink" id="S12" position="float" orientation="portrait" xlink:type="simple"><object-id content-type="doi" xlink:type="simple">10.3897/zookeys.1023.53404.suppl12</object-id><object-id content-type="arpha" xlink:type="simple">C5730C1C-5ABC-55AC-8919-38BD8D29E029</object-id><label>Supplementary material 12</label><caption><p>Comparison of mature female <italic><tp:taxon-name><tp:taxon-name-part taxon-name-part-type="genus" reg="Leptopelis">Leptopelis</tp:taxon-name-part> <tp:taxon-name-part taxon-name-part-type="species" reg="diffidens">diffidens</tp:taxon-name-part></tp:taxon-name></italic> sp. nov. and mature male <italic><tp:taxon-name><tp:taxon-name-part taxon-name-part-type="genus" reg="Leptopelis">L.</tp:taxon-name-part> <tp:taxon-name-part taxon-name-part-type="species" reg="montanus">montanus</tp:taxon-name-part></tp:taxon-name></italic> nom. nov.</p></caption><statement content-type="dataType"><label>Data type</label><p>multimedia</p></statement><statement content-type="notes"><label>Explanation note</label><p>Adult females of the new speices have a similar size as adult males of the parapatric species from Bale Mountains. This plate allows visual comparison of two specimens.</p></statement><media xlink:href="zookeys-1023-119-s012.jpg" mimetype="image" mime-subtype="jpeg" position="float" orientation="portrait" xlink:type="simple" id="oo_519125.jpg"><uri content-type="original_file" xlink:type="simple">https://binary.pensoft.net/file/519125</uri></media><permissions><license xlink:type="simple"><license-p>This dataset is made available under the Open Database License (http://opendatacommons.org/licenses/odbl/1.0/). The Open Database License (ODbL) is a license agreement intended to allow users to freely share, modify, and use this Dataset while maintaining this same freedom for others, provided that the original source and author(s) are credited.</license-p></license></permissions><attrib specific-use="authors">Arthur Tiutenko</attrib></supplementary-material><supplementary-material xmlns:xlink="http://www.w3.org/1999/xlink" id="S10" position="float" orientation="portrait" xlink:type="simple"><object-id content-type="doi" xlink:type="simple">10.3897/zookeys.1023.53404.suppl10</object-id><object-id content-type="arpha" xlink:type="simple">4A29927D-6E98-504B-893F-003A869BA190</object-id><label>Supplementary material 10</label><caption><p>Principal component analysis plot</p></caption><statement content-type="dataType"><label>Data type</label><p>statistics</p></statement><statement content-type="notes"><label>Explanation note</label><p>Projection of the cases on the factor-plane (1 × 2).</p></statement><media xlink:href="zookeys-1023-119-s010.pdf" mimetype="application" mime-subtype="pdf" position="float" orientation="portrait" xlink:type="simple" id="oo_519123.pdf"><uri content-type="original_file" xlink:type="simple">https://binary.pensoft.net/file/519123</uri></media><permissions><license xlink:type="simple"><license-p>This dataset is made available under the Open Database License (http://opendatacommons.org/licenses/odbl/1.0/). The Open Database License (ODbL) is a license agreement intended to allow users to freely share, modify, and use this Dataset while maintaining this same freedom for others, provided that the original source and author(s) are credited.</license-p></license></permissions><attrib specific-use="authors">Oleksandr Zinenko</attrib></supplementary-material><supplementary-material xmlns:xlink="http://www.w3.org/1999/xlink" id="S1" position="float" orientation="portrait" xlink:type="simple"><object-id content-type="doi" xlink:type="simple">10.3897/zookeys.1023.53404.suppl1</object-id><object-id content-type="arpha" xlink:type="simple">76D2B811-7FD8-5675-B9D7-3141CFBBA534</object-id><label>Supplementary material 1</label><caption><p>Discriminant function analysis summary</p></caption><statement content-type="dataType"><label>Data type</label><p>statistics</p></statement><statement content-type="notes"><label>Explanation note</label><p>Supplementary data of multivariate canonical discriminant analysis.</p></statement><media xlink:href="zookeys-1023-119-s001.pdf" mimetype="application" mime-subtype="pdf" position="float" orientation="portrait" xlink:type="simple" id="oo_519114.pdf"><uri content-type="original_file" xlink:type="simple">https://binary.pensoft.net/file/519114</uri></media><permissions><license xlink:type="simple"><license-p>This dataset is made available under the Open Database License (http://opendatacommons.org/licenses/odbl/1.0/). The Open Database License (ODbL) is a license agreement intended to allow users to freely share, modify, and use this Dataset while maintaining this same freedom for others, provided that the original source and author(s) are credited.</license-p></license></permissions><attrib specific-use="authors">Oleksandr Zinenko</attrib></supplementary-material><supplementary-material xmlns:xlink="http://www.w3.org/1999/xlink" id="S3" position="float" orientation="portrait" xlink:type="simple"><object-id content-type="doi" xlink:type="simple">10.3897/zookeys.1023.53404.suppl3</object-id><object-id content-type="arpha" xlink:type="simple">863DEF7D-EA98-5E34-9331-B1CE1F8D1218</object-id><label>Supplementary material 3</label><caption><p>Standardized Coefficients</p></caption><statement content-type="dataType"><label>Data type</label><p>statistics</p></statement><statement content-type="notes"><label>Explanation note</label><p>Supplimentary data of multivariate canonical discriminant analysis.</p></statement><media xlink:href="zookeys-1023-119-s003.pdf" mimetype="application" mime-subtype="pdf" position="float" orientation="portrait" xlink:type="simple" id="oo_519116.pdf"><uri content-type="original_file" xlink:type="simple">https://binary.pensoft.net/file/519116</uri></media><permissions><license xlink:type="simple"><license-p>This dataset is made available under the Open Database License (http://opendatacommons.org/licenses/odbl/1.0/). The Open Database License (ODbL) is a license agreement intended to allow users to freely share, modify, and use this Dataset while maintaining this same freedom for others, provided that the original source and author(s) are credited.</license-p></license></permissions><attrib specific-use="authors">Oleksandr Zinenko</attrib></supplementary-material><supplementary-material xmlns:xlink="http://www.w3.org/1999/xlink" id="S8" position="float" orientation="portrait" xlink:type="simple"><object-id content-type="doi" xlink:type="simple">10.3897/zookeys.1023.53404.suppl8</object-id><object-id content-type="arpha" xlink:type="simple">57E45BEB-A5BF-5EA0-A216-0EC9D7D1A0DC</object-id><label>Supplementary material 8</label><caption><p>Table S4. GenBank sequences</p></caption><statement content-type="dataType"><label>Data type</label><p>phylogenetic</p></statement><statement content-type="notes"><label>Explanation note</label><p>This table contains accession numbers of all mtDNA (16S) sequences used for this study that are published in GenBank along with names of clades (given by the authors) that these sequences belong to.</p></statement><media xlink:href="zookeys-1023-119-s008.xlsx" mimetype="application" mime-subtype="vnd.openxmlformats-officedocument.spreadsheetml.sheet" position="float" orientation="portrait" xlink:type="simple" id="oo_519121.xlsx"><uri content-type="original_file" xlink:type="simple">https://binary.pensoft.net/file/519121</uri></media><permissions><license xlink:type="simple"><license-p>This dataset is made available under the Open Database License (http://opendatacommons.org/licenses/odbl/1.0/). The Open Database License (ODbL) is a license agreement intended to allow users to freely share, modify, and use this Dataset while maintaining this same freedom for others, provided that the original source and author(s) are credited.</license-p></license></permissions><attrib specific-use="authors">Arthur Tiutenko</attrib></supplementary-material></tp:treatment-sec><ref-list><ref id="B16"><mixed-citation xmlns:xlink="http://www.w3.org/1999/xlink" xlink:type="simple"><person-group><name name-style="western"><surname>Lada</surname><given-names>GA</given-names></name><name name-style="western"><surname>Borkin</surname><given-names>LJ</given-names></name><name name-style="western"><surname>Litvinchuk</surname><given-names>SN</given-names></name></person-group> (<year>2005</year>) <article-title>Morphological variation in two cryptic forms of the common spadefoot toad (<italic><tp:taxon-name><tp:taxon-name-part taxon-name-part-type="genus">Pelobates</tp:taxon-name-part> <tp:taxon-name-part taxon-name-part-type="species">fuscus</tp:taxon-name-part></tp:taxon-name></italic>) from eastern Europe.</article-title> In: <person-group><name name-style="western"><surname>Ananjeva</surname><given-names>N</given-names></name><name name-style="western"><surname>Tsinenko</surname><given-names>O</given-names></name></person-group> (<role>Eds</role>) <issue-title>Herpetologia Petropolitana.</issue-title><source>Proceedings of the 12<sup>th</sup> Ordinary General Meeting of the Societas Europea Herpetologica. 12–16 August 2003. St. Petersburg</source>, <fpage>53</fpage>–<lpage>56</lpage>.</mixed-citation></ref><ref id="B18"><mixed-citation xmlns:xlink="http://www.w3.org/1999/xlink" xlink:type="simple"><person-group><name name-style="western"><surname>Largen</surname><given-names>MJ</given-names></name></person-group> (<year>1977</year>) <article-title>The status of the genus <italic><tp:taxon-name><tp:taxon-name-part taxon-name-part-type="genus">Leptopelis</tp:taxon-name-part></tp:taxon-name></italic> (<tp:taxon-name><tp:taxon-name-part taxon-name-part-type="class">Amphibia</tp:taxon-name-part></tp:taxon-name><tp:taxon-name><tp:taxon-name-part taxon-name-part-type="order">Anura</tp:taxon-name-part></tp:taxon-name><tp:taxon-name><tp:taxon-name-part taxon-name-part-type="family">Hyperoliidae</tp:taxon-name-part></tp:taxon-name>) in Ethiopia, including descriptions of two new species. Monitore Zoologico Italiano. Nuova Serie, Supplemento.</article-title><source>Firenze</source><volume>9</volume>: <fpage>85</fpage>–<lpage>136</lpage>. <ext-link xlink:type="simple" ext-link-type="doi" xlink:href="10.1080/03749444.1977.10736845">https://doi.org/10.1080/03749444.1977.10736845</ext-link></mixed-citation></ref><ref id="B26"><mixed-citation xmlns:xlink="http://www.w3.org/1999/xlink" xlink:type="simple"><person-group><name name-style="western"><surname>Schiøtz</surname><given-names>A</given-names></name></person-group> (<year>1999</year>) <source>Treefrogs of Africa.</source><publisher-name>Edition Chimaira</publisher-name>, <publisher-loc>Frankfurt am Main</publisher-loc>, <size units="page">350 pp</size>.</mixed-citation></ref><ref id="B12"><mixed-citation xmlns:xlink="http://www.w3.org/1999/xlink" xlink:type="simple"><person-group><name name-style="western"><surname>Freilich</surname><given-names>X</given-names></name><name name-style="western"><surname>Anadon</surname><given-names>JD</given-names></name><name name-style="western"><surname>Bukala</surname><given-names>J</given-names></name><name name-style="western"><surname>Calderon</surname><given-names>O</given-names></name><name name-style="western"><surname>Chakraborty</surname><given-names>R</given-names></name><name name-style="western"><surname>Boissinot</surname><given-names>S</given-names></name></person-group> (<year>2016</year>) <article-title>Comparative Phylogeography of Ethiopian anurans: Impact of the Great Rift Valley and Pleistocene climate change.</article-title><source>BMC Evolutionary Biology</source><volume>16</volume>(<issue>206</issue>): <fpage>1</fpage>–<lpage>19</lpage>. <ext-link xlink:type="simple" ext-link-type="doi" xlink:href="10.1186/s12862-016-0774-1">https://doi.org/10.1186/s12862-016-0774-1</ext-link></mixed-citation></ref><ref id="B24"><mixed-citation xmlns:xlink="http://www.w3.org/1999/xlink" xlink:type="simple"><person-group><name name-style="western"><surname>Reyes-Velasco</surname><given-names>J</given-names></name><name name-style="western"><surname>Manthey</surname><given-names>JD</given-names></name><name name-style="western"><surname>Freilich</surname><given-names>X</given-names></name><name name-style="western"><surname>Boissinot</surname><given-names>S</given-names></name></person-group> (<year>2018</year>) <article-title>Diversification of African tree frogs (genus <italic><tp:taxon-name><tp:taxon-name-part taxon-name-part-type="genus">Leptopelis</tp:taxon-name-part></tp:taxon-name></italic>) in the highlands of Ethiopia.</article-title><source>Molecular Ecology</source><volume>27</volume>: <fpage>2256</fpage>–<lpage>2270</lpage>. <ext-link xlink:type="simple" ext-link-type="doi" xlink:href="10.1111/mec.14573">https://doi.org/10.1111/mec.14573</ext-link></mixed-citation></ref><ref id="B22"><mixed-citation xmlns:xlink="http://www.w3.org/1999/xlink" xlink:type="simple"><person-group><name name-style="western"><surname>Mengistu</surname><given-names>AA</given-names></name><name name-style="western"><surname>Nagel</surname><given-names>P</given-names></name><name name-style="western"><surname>Getahun</surname><given-names>A</given-names></name><name name-style="western"><surname>Saber</surname><given-names>SA</given-names></name><name name-style="western"><surname>Menegon</surname><given-names>M</given-names></name><name name-style="western"><surname>Gower</surname><given-names>D</given-names></name><name name-style="western"><surname>Sá</surname><given-names>R de</given-names></name><name name-style="western"><surname>Loader</surname><given-names>S</given-names></name></person-group> (<year>2012</year>) <article-title>Phylogeography of <italic><tp:taxon-name><tp:taxon-name-part taxon-name-part-type="genus">Leptopelis</tp:taxon-name-part></tp:taxon-name></italic> (<tp:taxon-name><tp:taxon-name-part taxon-name-part-type="family">Arthroleptidae</tp:taxon-name-part></tp:taxon-name>, <tp:taxon-name><tp:taxon-name-part taxon-name-part-type="class">Amphibia</tp:taxon-name-part></tp:taxon-name>) in the Ethiopian Highlands: Molecular and Morphological Investigation.</article-title> In: <person-group><name name-style="western"><surname>Mengistu</surname><given-names>AA</given-names></name></person-group> (<role>Ed.</role>) <issue-title>Amphibian Diversity, Distribution and Conservation in the Ethiopian Highlands.</issue-title><source>Morphological, Molecular and Biogeographic Investigation on <italic><tp:taxon-name><tp:taxon-name-part taxon-name-part-type="genus">Leptopelis</tp:taxon-name-part></tp:taxon-name></italic> and <italic><tp:taxon-name><tp:taxon-name-part taxon-name-part-type="genus">Ptychadena</tp:taxon-name-part></tp:taxon-name></italic> (<tp:taxon-name><tp:taxon-name-part taxon-name-part-type="order">Anura</tp:taxon-name-part></tp:taxon-name>). PhD Thesis. University Basel</source>, <fpage>35</fpage>–<lpage>73</lpage>.</mixed-citation></ref><ref id="B27"><mixed-citation xmlns:xlink="http://www.w3.org/1999/xlink" xlink:type="simple"><person-group><name name-style="western"><surname>Tiutenko</surname><given-names>A</given-names></name><name name-style="western"><surname>Zinenko</surname><given-names>O</given-names></name></person-group> (<year>2019</year>) <article-title>Tadpole of <italic><tp:taxon-name><tp:taxon-name-part taxon-name-part-type="genus">Leptopelis</tp:taxon-name-part> <tp:taxon-name-part taxon-name-part-type="species">ragazzii</tp:taxon-name-part></tp:taxon-name></italic> (Boulenger, 1896), Shoa Forest Tree Frog (<tp:taxon-name><tp:taxon-name-part taxon-name-part-type="order">Anura</tp:taxon-name-part></tp:taxon-name>, <tp:taxon-name><tp:taxon-name-part taxon-name-part-type="family">Arthroleptidae</tp:taxon-name-part></tp:taxon-name>).</article-title><source>Herpetozoa</source><volume>32</volume>: <fpage>10</fpage>–<lpage>15</lpage>. <ext-link xlink:type="simple" ext-link-type="doi" xlink:href="10.3897/herpetozoa.32.e35742">https://doi.org/10.3897/herpetozoa.32.e35742</ext-link></mixed-citation></ref><ref id="B1"><mixed-citation xmlns:xlink="http://www.w3.org/1999/xlink" xlink:type="simple"><person-group><name name-style="western"><surname>Ahl</surname><given-names>E</given-names></name></person-group> (<year>1924</year>) <article-title>Über eine Froschsammlung aus Nordost-Afrika und Arabien.</article-title><source>Mitteilungen aus dem Zoologischen Museum in Berlin</source><volume>11</volume>: <fpage>1</fpage>–<lpage>12</lpage>. <ext-link xlink:type="simple" ext-link-type="doi" xlink:href="10.1002/mmnz.4830110102">https://doi.org/10.1002/mmnz.4830110102</ext-link></mixed-citation></ref><ref id="B2"><mixed-citation xmlns:xlink="http://www.w3.org/1999/xlink" xlink:type="simple"><person-group><name name-style="western"><surname>Ahl</surname><given-names>E</given-names></name></person-group> (<year>1931</year>) <tp:taxon-name><tp:taxon-name-part taxon-name-part-type="class">Amphibia</tp:taxon-name-part></tp:taxon-name>, <tp:taxon-name><tp:taxon-name-part taxon-name-part-type="order">Anura</tp:taxon-name-part></tp:taxon-name> III, <tp:taxon-name><tp:taxon-name-part taxon-name-part-type="family">Polypedatidae</tp:taxon-name-part></tp:taxon-name>. Das Tierreich 55: [xvi +] 477 pp. <ext-link xlink:type="simple" ext-link-type="doi" xlink:href="10.1515/9783111625430">https://doi.org/10.1515/9783111625430</ext-link></mixed-citation></ref><ref id="B17"><mixed-citation xmlns:xlink="http://www.w3.org/1999/xlink" xlink:type="simple"><person-group><name name-style="western"><surname>Largen</surname><given-names>MJ</given-names></name></person-group> (<year>1975</year>) <article-title>The status of the genus <italic><tp:taxon-name><tp:taxon-name-part taxon-name-part-type="genus">Kassina</tp:taxon-name-part></tp:taxon-name></italic> (<tp:taxon-name><tp:taxon-name-part taxon-name-part-type="class">Amphibia</tp:taxon-name-part></tp:taxon-name><tp:taxon-name><tp:taxon-name-part taxon-name-part-type="order">Anura</tp:taxon-name-part></tp:taxon-name><tp:taxon-name><tp:taxon-name-part taxon-name-part-type="family">Hyperoliidae</tp:taxon-name-part></tp:taxon-name>) in Ethiopia. Monitore Zoologico Italiano. Nuova Seria, Supplemento.</article-title><source>Firenze</source><volume>6</volume>: <fpage>1</fpage>–<lpage>28</lpage>. <ext-link xlink:type="simple" ext-link-type="doi" xlink:href="10.1080/03749444.1975.10736806">https://doi.org/10.1080/03749444.1975.10736806</ext-link></mixed-citation></ref></ref-list></tp:taxon-treatment>
