# Supplementary material for: A new species of Leptopelis (Anura, Arthroleptidae) from the south-eastern slope of the Ethiopian Highlands, with notes on the Leptopelis gramineus species complex and the revalidation of a previously synonymised species
Source: Zookeys. 2021 Mar 11;1023:119–50. doi: 10.3897/zookeys.1023.53404 (PMC7973069; doi:10.3897/zookeys.1023.53404)
Supplement: Supplementary material 4 — Mean plots of morphometric characters grouped by species [file zookeys-1023-119-s004.zip]

Archive with 26 entries (26 files):
- Mean Plot of Toe5L grouped by  sp.pdf
- Mean Plot of THL grouped by  sp.pdf
- Mean Plot of TSL grouped by  sp.pdf
- Mean Plot of Toe1L grouped by  sp.pdf
- Mean Plot of Toe2L grouped by  sp.pdf
- Mean Plot of Toe3L grouped by  sp.pdf
- Mean Plot of Toe4L grouped by  sp.pdf
- Mean Plot of Toe4W grouped by  sp.pdf
- Mean Plot of IMT grouped by  sp.pdf
- Mean Plot of IMTW grouped by  sp.pdf
- Mean Plot of FLL grouped by  sp.pdf
- Mean Plot of Fin1L grouped by  sp.pdf
- Mean Plot of Fin2L grouped by  sp.pdf
- Mean Plot of Fin2W grouped by  sp.pdf
- Mean Plot of Fin2DW grouped by  sp.pdf
- Mean Plot of Fin3L grouped by  sp.pdf
- Mean Plot of Fin4L grouped by  sp.pdf
- Mean Plot of Fin4W grouped by  sp.pdf
- Mean Plot of Fin4DW grouped by  sp.pdf
- Mean Plot of TL grouped by  sp.pdf
- Mean Plot of HW grouped by  sp.pdf
- Mean Plot of HL grouped by  sp.pdf
- Mean Plot of ED grouped by  sp.pdf
- Mean Plot of EN grouped by  sp.pdf
- Mean Plot of ETD grouped by  sp.pdf
- Mean Plot of Toe4DW grouped by  sp.pdf
