# Supplementary material for: A new species of Leptopelis (Anura, Arthroleptidae) from the south-eastern slope of the Ethiopian Highlands, with notes on the Leptopelis gramineus species complex and the revalidation of a previously synonymised species
Source: Zookeys. 2021 Mar 11;1023:119–50. doi: 10.3897/zookeys.1023.53404 (PMC7973069; doi:10.3897/zookeys.1023.53404)
Supplement: Supplementary material 5 — Table S1. Morphometric measurements of specimens from three populations of Leptopelis gramineus complex [file zookeys-1023-119-s005.csv]

Species	Accession #	sex	SVL	HW	HL	ED	EN	NS	SL	IOD	UEW	IND	TD	ETD	FLL	Fin1L	Fin2L	Fin2W	Fin2DW	Fin3L	Fin4L	Fin4W	Fin4DW	TL	THL	TSL	Toe1L	Toe2L	Toe3L	Toe4L	Toe4W	Toe4DW	Toe5L	IMT	IMTW	TailL
Leptopelis diffidens sp. nov.	ZSM 81/2019	f	35.93	15.04	11.61	4.52	2.33	2.66	5.24	4.18	3.12	2.95	1.42	1.07	7.65	4.90	5.13	0.48	1.36	6.67	5.54	0.82	1.22	14.72	12.66	9.39	3.52	4.70	5.95	9.75	1.08	1.58	7.25	2.31	1.33	–
Leptopelis diffidens sp. nov.	ZSM 83/2019	m	21.78	8.25	7.33	3.11	1.05	1.37	3.40	2.90	2.29	2.07	0.96	–	3.31	1.28	2.94	0.38	0.71	5.36	4.01	0.56	0.80	7.44	6.49	4.97	1.69	1.93	4.17	7.48	0.54	0.69	3.97	1.45	0.60	–
Leptopelis diffidens sp. nov.	LIV 1986.212.198	f	39.56	15.89	12.55	4.51	2.29	1.83	5.65	4.55	2.48	3.30	1.80	1.56	8.00	5.34	7.16	0.68	1.32	9.35	8.17	0.97	1.34	14.46	13.03	8.08	4.04	6.35	8.63	13.64	1.04	1.44	7.45	2.22	1.58	–
Leptopelis diffidens sp. nov.	LIV 1986.212.199	(juv.)	13.52	5.32	5.11	2.30	0.55	0.30	1.63	2.10	1.15	1.25	0.24	–	3.54	1.73	2.20	0.21	0.30	2.90	2.43	–	0.32	4.63	3.22	2.80	1.20	2.00	2.72	3.60	0.52	0.60	2.35	0.45	0.30	–
Leptopelis diffidens sp. nov.	LIV 1986.212.200	(juv.)	11.92	4.90	4.00	2.10	0.35	0.21	1.52	1.90	1.10	1.00	0.15	–	2.93	1.34	1.92	0.14	0.21	2.56	2.34	–	0.18	2.93	2.10	1.60	1.00	1.20	2.30	3.20	0.40	0.46	1.37	0.10	–	–
Leptopelis diffidens sp. nov.	LIV 1986.212.201	(juv.)	13.36	5.30	4.81	2.31	0.47	0.32	1.92	2.00	1.32	1.24	0.20	–	3.35	1.70	2.14	0.16	0.28	2.70	2.40	–	0.25	3.40	2.53	1.82	1.00	1.24	2.30	3.34	0.43	0.50	1.45	0.14	–	–
Leptopelis diffidens sp. nov.	LIV 1986.212.202	(juv.)	12.55	5.12	4.80	2.00	0.40	0.29	1.55	1.90	1.30	1.10	0.18	–	2.90	1.53	2.00	0.17	0.24	2.35	2.14	–	0.20	3.10	2.50	1.70	1.10	1.20	2.32	3.35	0.40	0.56	1.40	0.13	–	–
Leptopelis diffidens sp. nov.	LIV 1986.212.203	(juv.)	11.87	4.85	4.67	2.20	0.37	0.24	1.43	1.82	1.25	1.00	0.14	–	2.80	1.35	1.80	0.10	0.15	2.20	2.00	–	0.18	2.90	2.00	1.80	1.13	1.34	2.45	3.30	0.45	0.46	1.50	0.20	–	–
Leptopelis diffidens sp. nov.	LIV 1986.212.204	(juv.)	11.15	4.80	4.50	2.00	0.31	0.20	1.40	1.80	1.26	0.92	0.10	–	2.40	1.30	1.62	0.10	0.18	2.15	2.00	–	0.20	2.75	2.00	1.80	1.15	1.30	2.34	3.23	0.35	0.40	1.45	0.23	–	–
Leptopelis diffidens sp. nov.	LIV 1986.212.205	(juv.)	13.20	5.32	4.85	2.33	0.45	0.25	1.55	1.95	1.32	1.20	0.23	–	3.20	1.65	2.00	0.20	0.35	2.73	2.40	–	0.35	3.65	2.70	2.50	1.26	1.50	2.50	3.45	0.30	0.45	2.30	0.34	0.10	–
Leptopelis diffidens sp. nov.	LIV 1986.212.206	(juv.)	14.52	5.92	5.46	2.58	0.65	0.37	2.14	2.34	1.26	1.44	0.37	–	3.88	1.86	2.34	0.30	0.48	3.11	2.61	–	0.40	5.01	3.79	3.67	1.35	1.54	2.63	3.79	0.43	0.55	2.59	0.46	0.35	–
Leptopelis diffidens sp. nov.	LIV 1986.212.207	(juv.)	12.48	5.21	4.90	2.23	0.35	0.23	1.60	1.83	1.10	1.24	0.20	–	2.84	1.50	1.90	0.15	0.27	2.76	2.42	–	0.30	3.00	2.20	2.00	1.00	1.26	2.43	3.50	0.40	0.56	1.20	0.10	–	–
Leptopelis diffidens sp. nov.	LIV 1986.212.208	(juv.)	12.89	5.28	4.84	2.10	0.43	0.30	1.64	1.93	1.14	1.20	0.25	–	2.93	1.40	2.00	0.15	0.21	2.93	2.52	–	0.20	2.75	2.10	1.82	1.50	1.80	2.67	3.56	0.35	0.45	1.40	0.14	–	–
Leptopelis diffidens sp. nov.	LIV 1986.212.209	(juv.)	12.04	5.23	4.73	2.00	0.30	0.22	1.58	1.78	1.12	1.10	0.15	–	2.00	1.60	1.82	0.10	0.14	2.20	2.00	–	0.15	2.50	1.90	1.50	0.90	1.20	2.30	3.30	0.25	0.34	1.20	0.13	–	–
Leptopelis diffidens sp. nov.	LIV 1986.212.210	(juv.)	13.35	5.41	5.00	2.40	0.53	0.34	1.70	2.10	1.21	1.25	0.22	–	3.35	1.73	2.10	0.18	0.30	2.83	2.50	–	0.30	4.00	3.10	2.90	1.70	2.00	2.80	4.00	0.50	0.67	2.30	0.46	0.30	–
Leptopelis diffidens sp. nov.	LIV 1986.212.211	(juv.)	13.36	5.34	4.90	2.34	0.48	0.30	1.55	2.00	1.15	1.25	0.20	–	3.40	1.70	2.14	0.22	0.34	3.00	2.60	–	0.20	3.15	2.44	2.00	1.00	1.20	2.36	3.34	0.30	0.40	1.32	0.10	–	–
Leptopelis diffidens sp. nov.	LIV 1986.212.212	(juv.)	12.58	5.22	4.84	2.30	0.45	0.28	1.83	1.80	1.00	1.27	0.16	–	2.90	1.50	2.10	0.15	0.24	2.53	2.20	–	0.10	3.00	2.50	2.20	1.00	1.20	2.34	3.36	0.40	0.53	1.25	0.10	–	–
Leptopelis diffidens sp. nov.	LIV 1986.212.213	(juv.)	13.55	5.52	4.94	2.37	0.58	0.40	2.10	2.14	1.43	1.27	0.32	–	3.37	1.61	2.26	0.27	0.32	3.06	2.25	–	0.36	4.51	3.61	2.98	1.40	1.72	2.53	3.67	0.36	0.46	3.21	0.56	0.34	–
Leptopelis diffidens sp. nov.	LIV 1986.212.214	(juv.)	11.52	4.80	4.74	1.93	0.30	0.20	1.72	1.80	1.23	1.00	0.16	–	2.55	1.32	1.75	0.20	0.35	2.26	2.00	–	0.30	2.90	2.00	1.84	1.00	1.25	2.40	3.56	0.34	0.43	1.30	0.11	–	–
Leptopelis diffidens sp. nov.	LIV 1986.212.215	(juv.)	13.70	5.70	5.54	2.35	0.43	0.23	2.00	1.86	1.45	1.35	0.32	–	3.54	1.85	2.36	0.30	0.38	3.05	2.30	–	0.35	4.00	3.21	3.00	1.40	1.80	2.70	3.94	0.50	0.63	3.25	0.57	0.28	–
Leptopelis diffidens sp. nov.	LIV 1986.212.216	(juv.)	12.55	5.10	5.00	2.15	0.32	0.20	1.83	1.72	1.35	1.23	0.25	–	2.90	1.54	1.92	0.14	0.23	2.70	2.28	–	0.24	2.83	2.10	1.90	1.20	1.63	2.50	3.60	0.32	0.40	1.26	0.15	–	–
Leptopelis diffidens sp. nov.	LIV 1986.212.217	(juv.)	12.90	5.21	5.00	2.25	0.35	0.21	1.85	1.79	1.28	1.30	0.30	–	3.00	1.67	1.81	0.16	0.30	2.75	2.20	–	0.30	3.00	2.15	1.85	1.00	1.25	2.34	3.34	0.30	0.40	1.28	0.17	–	–
Leptopelis diffidens sp. nov.	LIV 1986.212.218	(juv.)	12.31	5.20	5.10	2.15	0.28	0.18	1.67	1.65	1.20	1.20	0.26	–	2.83	1.35	2.24	0.10	0.13	2.62	2.20	–	0.15	2.80	2.00	1.90	1.00	1.23	2.30	3.36	0.20	0.34	1.24	0.10	–	–
Leptopelis diffidens sp. nov.	LIV 1986.212.219	(juv.)	11.56	4.83	4.68	2.00	0.30	0.21	1.45	1.47	1.10	1.10	0.18	–	2.23	1.21	1.72	0.10	0.16	2.23	2.00	–	0.15	2.64	1.90	1.72	0.90	1.20	2.30	3.30	0.25	0.35	1.20	0.11	–	–
Leptopelis diffidens sp. nov.	LIV 1986.212.220	(juv.)	11.58	4.80	4.70	2.00	0.34	0.23	1.46	1.52	1.10	1.10	0.18	–	2.25	1.20	1.80	0.10	0.17	2.20	2.00	–	0.20	2.70	2.00	1.84	1.00	1.26	2.23	3.32	0.20	0.32	1.23	0.10	–	–
Leptopelis diffidens sp. nov.	LIV 1986.212.221	(juv.)	12.57	5.00	4.80	2.25	0.40	0.32	1.93	1.65	1.22	1.25	0.27	–	2.93	1.56	1.92	0.15	0.25	2.85	2.26	–	0.22	2.90	2.00	1.80	0.90	1.22	2.35	3.40	0.30	0.45	1.24	0.10	–	–
Leptopelis diffidens sp. nov.	LIV 1986.212.222	(juv.)	12.78	5.30	5.00	2.30	0.43	0.34	1.95	1.68	1.25	1.35	0.30	–	3.00	1.67	2.00	0.16	0.31	2.80	2.50	–	0.30	3.00	2.45	2.20	1.00	1.27	2.30	3.35	0.23	0.34	2.00	0.32	0.20	–
Leptopelis diffidens sp. nov.	ZSM 82/2019	(juv.)	12.96	4.87	4.36	2.04	0.66	0.59	2.13	2.06	0.74	1.25	0.49	–	3.04	1.68	1.72	0.25	0.30	2.63	2.00	–	0.30	3.16	4.88	2.54	1.53	1.73	1.95	2.94	0.34	0.45	2.32	0.66	0.42	5.87
Leptopelis diffidens sp. nov.	ZSM 172/2019	(juv.)	14.36	6.20	5.90	2.35	1.30	0.90	2.50	2.94	1.52	1.94	–	–	2.79	1.51	1.85	0.35	0.55	2.38	2.25	–	0.67	4.00	4.90	3.06	1.21	1.77	3.39	3.60	0.50	0.60	2.39	0.68	-	12.68
Leptopelis gramineus	BM 1947.2.10.19	f	39.72	14.41	13.39	4.04	2.02	1.60	5.46	3.79	2.62	2.57	2.18	1.26	9.57	5.66	7.04	0.78	0.98	8.16	6.76	–	0.82	11.11	11.41	8.49	3.07	4.97	8.48	12.58	0.80	1.00	8.40	1.82	1.01	–
Leptopelis gramineus	BM 1947.2.10.20	m	33.15	13.28	10.58	3.78	2.17	2.03	4.56	3.73	2.62	2.92	2.10	0.72	8.57	4.95	5.03	0.62	0.78	7.88	5.80	–	1.22	12.06	10.94	7.79	3.02	4.60	7.10	9.84	0.82	0.95	7.77	1.97	1.02	–
Leptopelis gramineus	BM 1975.1633	f	24.39	10.09	8.49	3.85	1.41	1.27	3.18	3.36	2.16	1.96	1.23	0.13	6.86	3.81	6.89	0.55	0.72	5.81	5.08	–	0.93	8.36	9.04	5.65	2.28	3.80	5.25	8.17	0.68	0.88	5.79	1.09	0.85	–
Leptopelis gramineus	BM 1975.1634	juv.	16.08	6.66	5.50	2.56	0.80	0.56	2.31	2.77	1.06	1.54	0.55	-	3.91	2.04	3.71	0.45	0.49	4.31	3.38	–	0.61	4.50	5.22	2.37	1.54	2.40	3.24	4.37	0.50	0.52	3.06	0.72	0.31	–
Leptopelis gramineus	BM 1975.1618	m	38.75	15.09	12.43	4.26	1.50	2.06	4.38	4.66	3.37	2.74	1.85	0.90	7.56	6.11	6.80	0.82	1.01	8.83	6.51	–	1.45	11.35	13.77	7.13	4.34	5.36	10.22	11.58	0.90	1.15	7.55	2.98	1.61	–
Leptopelis gramineus	BM 1975.1619	m	36.44	14.66	10.00	4.99	1.82	2.12	5.13	4.05	3.03	2.75	2.17	0.44	5.60	5.20	5.78	0.93	1.02	6.68	5.78	–	1.04	10.50	10.55	6.82	3.69	4.54	7.09	10.59	0.94	1.05	6.66	2.86	1.43	–
Leptopelis gramineus	BM 1969.193	f	39.37	17.14	11.62	4.57	2.69	2.96	6.26	5.44	3.06	3.05	2.06	0.97	9.19	6.83	7.37	1.38	1.43	9.75	6.37	–	0.79	13.57	13.22	7.30	4.35	6.54	9.47	14.46	0.99	1.29	9.56	2.45	1.74	–
Leptopelis montanus nom. nov.	ZSM 80/2019	m	40.61	16.16	14.58	5.43	2.67	2.68	6.07	4.46	3.85	3.54	2.46	0.57	9.74	7.16	6.95	0.93	1.01	7.07	7.06	0.69	0.80	12.97	12.90	7.45	5.00	5.85	8.44	10.31	0.90	0.56	8.39	2.51	2.17
Leptopelis montanus nom. nov.	BM 1974.2951	f	50.97	18.68	16.60	7.30	4.10	4.00	8.03	5.82	5.30	4.83	3.35	0.70	12.21	8.53	8.40	1.03	0.80	9.10	8.71	1.02	1.00	14.90	14.83	8.65	6.30	7.10	9.56	12.44	1.10	1.12	10.20	3.72	3.23
Leptopelis montanus nom. nov.	BM 1975.1621	f	56.57	20.10	19.74	7.90	4.36	4.35	8.50	6.12	5.84	5.56	3.67	0.88	13.53	9.00	8.70	1.30	1.36	9.23	9.93	1.55	1.55	15.85	15.86	10.25	6.85	7.50	10.21	14.20	1.32	1.18	11.56	4.00	3.89
Leptopelis montanus nom. nov.	BM 1975.1622	f	51.16	18.82	17.10	7.35	4.10	4.12	8.00	5.93	4.82	5.00	3.40	0.67	12.45	7.53	7.39	0.90	1.06	7.67	8.32	1.40	1.41	14.90	14.88	9.51	6.30	7.00	10.00	12.94	1.10	1.00	10.47	3.70	3.32
Leptopelis montanus nom. nov.	BM 1975.1623	m	39.64	14.72	13.15	5.30	2.83	2.82	5.43	3.72	2.78	3.23	2.27	0.55	9.65	6.25	6.03	0.88	0.88	6.34	8.27	1.07	1.09	12.67	12.65	7.23	4.89	5.48	8.12	10.00	0.82	0.84	8.12	2.50	2.18
Leptopelis montanus nom. nov.	BM 1975.1624	m	38.79	15.10	14.35	5.10	2.80	2.81	5.40	3.45	2.70	3.25	2.25	0.58	9.68	6.20	6.08	0.90	1.01	6.36	7.34	1.00	0.91	12.65	12.65	7.25	4.90	5.55	8.17	9.92	0.92	0.90	8.17	2.45	2.14
Leptopelis montanus nom. nov.	BM 1975.1625	m	34.73	12.21	11.40	4.82	2.55	2.50	4.92	3.40	2.82	3.10	2.23	0.50	9.60	6.00	5.85	1.01	0.95	6.00	6.76	1.02	0.95	12.68	12.70	7.25	4.75	5.30	8.05	9.95	0.90	0.86	8.15	2.40	2.10
Leptopelis montanus nom. nov.	BM 1975.1626	m	35.49	12.45	11.72	4.78	2.50	2.52	4.85	3.36	2.80	3.12	2.25	0.51	9.67	5.40	5.24	0.90	1.00	5.56	6.07	1.00	1.01	12.60	12.62	7.21	4.77	5.56	8.05	9.00	0.81	0.82	8.10	2.42	2.11
Leptopelis montanus nom. nov.	BM 1975.1627	m	31.54	11.85	10.91	4.43	2.34	2.35	4.46	3.11	2.63	2.93	2.15	0.40	9.31	5.73	5.40	1.02	0.73	5.78	5.38	1.00	0.96	12.21	12.20	7.00	4.30	4.78	7.92	9.00	0.70	0.72	8.04	2.27	2.00
