# Supplementary material for: A new species of Leptopelis (Anura, Arthroleptidae) from the south-eastern slope of the Ethiopian Highlands, with notes on the Leptopelis gramineus species complex and the revalidation of a previously synonymised species
Source: Zookeys. 2021 Mar 11;1023:119–50. doi: 10.3897/zookeys.1023.53404 (PMC7973069; doi:10.3897/zookeys.1023.53404)
Supplement: Supplementary material 8 — Table S4. GenBank sequences [file zookeys-1023-119-s008.xlsx]

## Sheet: Sheet 1 - Table 4. GenBank sequ
Table 4. GenBank sequences used.
Species or population name	Locality	GenBank #	Clade in Reyes-Velasco et al. 2018	Clade in Freilich et al. 2016	Clade in Mengistu et al. 2010
L. sp. ‘Arsi/Bale’ (= L. montanus nom. nov.)	Gaysay Grasslands, Bale Mountains	MN909551	Bale Mountains	Arsi	n/a
	Gaysay Grasslands, Bale Mountains	MK355528	Bale Mountains	Arsi	n/a
	Dinsho, Bale Mountains	MG913548	Bale Mountains	Arsi	n/a
	Dinsho, Bale Mountains	MG913542	Bale Mountains	Arsi	n/a
	Dinsho, Bale Mountains	MK355527	Bale Mountains	Arsi	n/a
	Dinsho, Bale Mountains	MG913588	Bale Mountains	Arsi	n/a
	Dinsho, Bale Mountains	MG913541	Bale Mountains	Arsi	n/a
	Dinsho, Bale Mountains	MG913540	Bale Mountains	Arsi	n/a
	Adaba, Arsi Mountains	MK355527	Bale Mountains	Arsi	n/a
	Adaba, Arsi Mountains	MG913579	Bale Mountains	Arsi	n/a
	Assela, Arsi Mountains	MG913578	Bale Mountains	Arsi	n/a
	Assela, Arsi Mountains	MG913521	Bale Mountains	Arsi	n/a
	Assela, Arsi Mountains	MG913575	Bale Mountains	Arsi	n/a
	Assela, Arsi Mountains	MG913522	Bale Mountains	Arsi	n/a
	Dida, Arsi Mountains	JX464964	Bale Mountains	Arsi	Arsi-Bale-Bore
L. sp. ‘Borana/Sidamo’	Bore	JX464921	Kibre Mengist	Kibre Mengist	Arsi-Bale-Bore
	Bore	JX464919	Kibre Mengist	Kibre Mengist	Arsi-Bale-Bore
	unknown	JX464899	Kibre Mengist	Kibre Mengist	Arsi-Bale-Bore
	Bore	JX464922	Kibre Mengist	Kibre Mengist	Arsi-Bale-Bore
	Bore	JX464920	Kibre Mengist	Kibre Mengist	Arsi-Bale-Bore
	Kibre Mengist	MG913586	Kibre Mengist	Kibre Mengist	n/a
	Kibre Mengist	MG913584	Kibre Mengist	Kibre Mengist	n/a
L. sp. ‘Shewa’	Menz-Guassa	MN909555	Northern	Western	n/a
	North of Mezezo	MG913562	Northern	Western	n/a
	Debre Berhan	MG913567	Northern	Western	n/a
	Debre Berhan	MG913566	Northern	Western	n/a
	Debre Berhan	MG913564	Northern	Western	n/a
	Debre Berhan	MG913565	Northern	Western	n/a
	Lake Wonchi	JX464965	Northern	Western	Shoa
	Lake Wonchi	JX464967	Northern	Western	Shoa
	Lake Wonchi	JX464966	Northern	Western	Shoa
L. diffidens sp. nov.	Woraba glade, Harenna Forest	MN909554	Harenna	Kasha	n/a
	Katcha glade, Harenna Forest	JX464956	Harenna	Kasha	Bale
	Katcha glade, Harenna Forest	MG913525	Harenna	Kasha	n/a
	Katcha glade, Harenna Forest	MG913527	Harenna	Kasha	n/a
	Katcha glade, Harenna Forest	MG913524	Harenna	Kasha	n/a
	Rira, Harenna Forest	JX464903	Harenna	Kasha	Bale
	Rira, Harenna Forest	JX464906	Harenna	Kasha	Bale
	Rira, Harenna Forest	JX464912	Harenna	Kasha	Bale
	Rira, Harenna Forest	JX464915	Harenna	Kasha	Bale
	Rira, Harenna Forest	JX464910	Harenna	Kasha	Bale
	Rira, Harenna Forest	JX464900	Harenna	Kasha	Arsi-Bale-Bore
L. susanae	Dorse	MG913519	susanae	n/a	n/a
	Dorse	MG913520	susanae	n/a	n/a
	Saja	JX464954	n/a	n/a	Gughe-Kaffa
	Gughe Mountain	JX464931	n/a	n/a	Gughe-Kaffa
L. sp.	Saja	JX464948	n/a	n/a	Saja, Kaffa
L. yaldeni	Debre Markos	MG913570	yaldeni	n/a	n/a
	Debre Markos	MG913569	yaldeni	n/a	n/a
	Debre Markos	JX464962	yaldeni	n/a	Gojam
	Debre Markos	JX464960	yaldeni	n/a	Gojam
	Debre Markos	JX464959	yaldeni	n/a	Gojam
	Debre Markos	JX464961	yaldeni	n/a	Gojam
L. vannutellii	Koma	JX464944	n/a	n/a	Gughe-Kaffa
	Mankira	JX464943	n/a	n/a	Gughe-Kaffa
	Saja	JX464946	n/a	n/a	Gughe-Kaffa
	Mankira	JX464942	n/a	n/a	Gughe-Kaffa
	Koma	JX464945	n/a	n/a	Gughe-Kaffa
	Mizan Teferi	MG913582	vannutellii	n/a	n/a
	Jimma	MG913573	vannutellii	n/a	n/a
	Mizan Teferi	MG913583	vannutellii	n/a	n/a
	Mizan Teferi	MG913581	vannutellii	n/a	n/a
	unknown	MG913574	vannutellii	n/a	n/a
	Gecha	MG913585	vannutellii	n/a	n/a
	Fiche	MG913568	vannutellii	n/a	n/a
	Gughe Mountain	JX464939	n/a	n/a	Gughe-Kaffa
	Gughe Mountain	JX464929	n/a	n/a	Gughe-Kaffa
	Gughe Mountain	JX464934	n/a	n/a	Gughe-Kaffa
	Gughe Mountain	JX464927	n/a	n/a	Gughe-Kaffa
	Gughe Mountain	JX464928	n/a	n/a	Gughe-Kaffa
	Gughe Mountain	JX464930	n/a	n/a	Gughe-Kaffa
	Gughe Mountain	JX464932	n/a	n/a	Gughe-Kaffa
	Gughe Mountain	JX464935	n/a	n/a	Gughe-Kaffa
	Gughe Mountain	JX464933	n/a	n/a	Gughe-Kaffa
L. ragazzii	Aboye, Harenna Forest	MN909553	n/a	n/a	n/a
	Harenna Forest	JX464907	n/a	n/a	Arsi-Bale-Bore
	Rira, Harenna Forest	JX464904	n/a	n/a	Arsi-Bale-Bore
	Rira, Harenna Forest	JX464955	n/a	n/a	Arsi-Bale-Bore
	Shawe River, Harenna Forest	JX464950	n/a	n/a	Arsi-Bale-Bore
	Harenna Forest	JX464911	n/a	n/a	Arsi-Bale-Bore
	Katcha glade, Harenna Forest	JX464901	n/a	n/a	Arsi-Bale-Bore
	Shawe River, Harenna Forest	JX464949	n/a	n/a	Arsi-Bale-Bore
	Katcha glade, Harenna Forest	MG913531	n/a	n/a	n/a
	unknown	MG913528	n/a	n/a	n/a
	unknown	MG913577	n/a	n/a	n/a
	Bore	JX464924	n/a	n/a	Arsi-Bale-Bore
	Bore	JX464925	n/a	n/a	Arsi-Bale-Bore
	Bore	JX464926	n/a	n/a	Arsi-Bale-Bore
	Wondo Genet	JX464952	n/a	n/a	Arsi-Bale-Bore
	Wondo Genet	JX464951	n/a	n/a	Arsi-Bale-Bore
